# Supplementary material for: OsCIPK9 Interacts with OsSOS3 and Affects Salt-Related Transport to Improve Salt Tolerance
Source: Plants (Basel). 2023 Oct 30;12(21):3723. doi: 10.3390/plants12213723 (PMC10647249; doi:10.3390/plants12213723)
Supplement: Supplementary file 1 [file plants-12-03723-s001.zip › Table S1.xlsx]

## Sheet: Sheet1
Table S1 The expression of all genes produced by RNA-seq.
Gene ID	Nipppnbare FPKM	Nipppnbare-salt FPKM	OsCIPK9-cas FPKM	OsCIPK9-cas-salt FPKM	FDR (Nipppnbare-salt / Nipppnbare)	FDR (OsCIPK9-cas / Nipppnbare)	FDR (OsCIPK9-cas-salt / Nipppnbare-salt)	FDR (OsCIPK9-cas-salt / OsCIPK9-cas)	Pvalue(Nipppnbare-salt /Nipppnbare)	Pvalue(OsCIPK9-cas / Nipppnbare)	Pvalue(OsCIPK9-cas-salt / Nipppnbare-salt)	Pvalue(OsCIPK9-cas-salt / OsCIPK9-cas)
Os01g0100100	12.08	10.77	15.92	14.43	0.108712	1.14308e-05	2.94198e-06	0.141587	0.0701676	2.02372e-06	1.162e-06	0.071143
Os01g0100200	0.89	0.95	1.67	2.47	0.815202	0.120935	0.00366813	0.256055	0.769252	0.0553506	0.00193776	0.146691
Os01g0100300	0.38	0	0.36	0	0.194231	0.835835		0.329727	0.13478	0.75777		0.205206
Os01g0100400	6.24	6.35	9.73	9.8	0.900051	7.89516e-06	4.00319e-06	0.970833	0.863084	1.36686e-06	1.59862e-06	0.961536
Os01g0100500	17.2	25.8	22.94	21.21	5.34943e-13	2.47954e-06	0.000261336	0.238329	1.29627e-13	4.0355e-07	0.000121736	0.134407
Os01g0100600	17.88	15.58	17.58	13.35	0.0564038	0.855492	0.0461364	0.000233602	0.0337296	0.781536	0.0286814	5.812e-05
Os01g0100650	0	0.04	1.44	2.37	0.986126	0.0331664	0.000892343	0.411363	0.98099	0.0120152	0.000437606	0.270086
Os01g0100700	129.29	41.82	149.68	207.8	5.29015e-106	0.000460854	1.79797e-273	1.40799e-21	2.50274e-107	0.000105404	3.35722e-275	1.08415e-22
Os01g0100800	22.95	22.57	19.42	23.48	0.82792	0.0413056	0.609153	0.0155229	0.784522	0.0154569	0.548324	0.0055854
Os01g0100900	24.77	38.87	27.6	26.94	8.10709e-19	0.108304	7.96984e-14	0.724741	1.55488e-19	0.0480008	2.10538e-14	0.625026
Os01g0101150	0.79	0.82	1.13	0.56	0.920326	0.282798	0.253965	0.0256831	0.885366	0.159057	0.188184	0.00980682
Os01g0101175	1.97	1.88	1.65	3.39	0.901739	0.707881	0.0368772	0.0233927	0.86548	0.59542	0.0225586	0.008841
Os01g0101200	4.49	3.02	6.13	7.13	0.0189718	0.0292545	3.8397e-08	0.707449	0.010425	0.0103852	1.33967e-08	0.604068
Os01g0101300	7.31	4.17	7.08	5.17	4.49652e-06	0.830884	0.128298	0.0137204	1.64245e-06	0.74965	0.0877114	0.00487842
Os01g0101600	36.21	44.07	38.41	35.21	2.48774e-13	4.85262e-06	3.87975e-16	7.63826e-08	5.94574e-14	8.14944e-07	9.33748e-17	1.25437e-08
Os01g0101700	2.78	4.03	2.24	4.15	0.195281	0.608033	0.927318	0.0462298	0.135632	0.46627	0.90203	0.0190924
Os01g0101800	1.14	0.12	2.79	2.66	1.03452e-07	6.46185e-06	1.08905e-21	0.810146	3.3673e-08	1.10501e-06	2.17288e-22	0.720806
Os01g0101900	0.73	0	0	0.7	0.607959	0.676391	0.626584	0.693882	0.519192	0.537512	0.546968	0.565724
Os01g0102000	0.34	0.22	1.04	2.23	0.5678	0.0117793	1.04099e-10	0.00467083	0.466944	0.00369396	3.15852e-11	0.00147838
Os01g0102300	1.38	7.08	1.85	2.46	2.28425e-11	0.539222	4.61279e-07	0.490241	5.98534e-12	0.37767	1.72384e-07	0.343736
Os01g0102400	0	0.05	0.1	0.37	0.57599	0.367236	0.0495552	0.190009	0.48117	0.22338	0.030971	0.10266
Os01g0102500	22.8	22.96	22.04	15.39	0.953437	0.693787	2.3585e-09	3.12845e-07	0.9219	0.578292	7.68314e-10	5.44526e-08
Os01g0102600	5.27	1.79	4.52	7.84	0.0266135	0.822027	8.23111e-07	0.0450045	0.0149632	0.739406	3.12708e-07	0.0185181
Os01g0102700	85.6	34.67	112.98	108.66	7.32648e-53	2.40876e-09	2.07876e-95	0.446328	6.59194e-54	2.8422e-10	1.25382e-96	0.299634
Os01g0102800	12.76	12.07	12.95	10.82	0.443666	0.874307	0.116169	0.0097084	0.350052	0.803288	0.0780624	0.00331262
Os01g0102850	0.13	0.65	0.68	0.48	0.168004	0.201364	0.69871	0.706861	0.112991	0.102554	0.643818	0.60295
Os01g0102900	14.58	89.64	8.54	11.64	2.55282e-81	0.00666796	1.18306e-95	0.178165	1.58207e-82	0.00194553	7.12016e-97	0.0940088
Os01g0103000	11.05	3.44	15.81	20.78	4.36779e-12	0.00519726	1.23725e-37	0.0129668	1.10463e-12	0.00148336	1.67807e-38	0.00456448
Os01g0103050	0.03	0.03	0.12	0.13	0.979646	0.31994	0.216416	0.94042	0.971488	0.186094	0.158003	0.914766
Os01g0103075	0	0.29	0.42	0	0.0244468	0.00916817	0.0192111	0.00658186	0.0136606	0.00278658	0.0112444	0.00216028
Os01g0103100	4.89	3.88	8.9	3.19	0.101517	1.16255e-07	0.266237	1.30491e-17	0.0645032	1.62394e-08	0.198221	1.1815e-18
Os01g0103400	20.14	17.59	19.93	22.96	0.384389	0.964509	0.0624237	0.424994	0.297748	0.934838	0.0396506	0.28105
Os01g0103600	95.21	61.44	106.14	106.78	5.37346e-13	0.0180468	6.79519e-16	0.0901132	1.30245e-13	0.00600384	1.65013e-16	0.041426
Os01g0103700	6.87	7.57	7.98	8.21	0.259488	0.0902322	0.320294	0.79289	0.185891	0.0386432	0.245142	0.70011
Os01g0103800	9.52	5.95	14.71	17.45	1.39804e-06	4.91189e-08	9.59474e-41	0.0214047	4.91834e-07	6.5713e-09	1.22229e-41	0.00800752
Os01g0103900	0.66	0.29	1.18	0.89	0.0630515	0.0776349	0.00350802	0.393905	0.038253	0.032415	0.00185111	0.256426
Os01g0104000	13.33	20.3	13.17	16.42	3.57622e-10	0.937124	0.000892793	0.00500992	9.98996e-11	0.885856	0.00043853	0.00159588
Os01g0104100	24.1	31.4	24.76	26.1	1.85904e-05	0.74228	0.00255605	0.547158	7.1421e-06	0.635178	0.00132596	0.396964
Os01g0104200	0.88	2.43	0.87	0.31	0.00579879	0.978117	4.44586e-06	0.140444	0.00293922	0.96998	1.77977e-06	0.0703736
Os01g0104350	8.29	14.48	6.56	12.44	0.00386975	0.439117	0.408874	0.00426713	0.00191241	0.288576	0.328516	0.00134056
Os01g0104400	46.45	44.12	78.47	76.61	0.516779	6.3216e-26	1.07285e-28	0.687643	0.418762	2.9222e-27	1.75927e-29	0.579174
Os01g0104600	10.48	9.52	11.46	10.88	0.362052	0.414089	0.162002	0.648642	0.27916	0.26328	0.113699	0.514848
Os01g0104800	28.47	17.48	29.75	34.59	8.48241e-13	0.0741182	6.47323e-34	0.019402	2.07628e-13	0.0307774	9.44654e-35	0.0071945
Os01g0104900	77.3	88.04	108.91	136.84	0.00014469	2.37483e-26	1.94912e-56	1.01539e-17	6.05124e-05	1.07841e-27	1.89584e-57	9.1314e-19
Os01g0105300	2.78	0.45	1.48	0.55	1.05623e-15	0.000815947	0.559647	0.000254241	2.28718e-16	0.000195615	0.480364	6.3591e-05
Os01g0105400	21.89	12.82	28.74	21.59	2.32419e-15	3.52025e-06	8.00578e-15	5.47767e-07	5.12228e-16	5.81656e-07	2.03054e-15	9.76382e-08
Os01g0105700	0.83	0.76	1.15	1.39	0.853004	0.460702	0.083877	0.659598	0.812394	0.305752	0.0551464	0.526032
Os01g0105800	1.82	2.12	2.19	2.65	0.714632	0.695113	0.550334	0.67944	0.656664	0.57976	0.47172	0.54948
Os01g0105900	83.04	28.92	63.99	79.51	6.58564e-124	1.18139e-11	1.63538e-113	2.61557e-08	2.64588e-125	1.15426e-12	8.1305e-115	4.12496e-09
Os01g0106200	43.29	27.03	55.14	47.93	3.8177e-10	0.000410449	2.63697e-15	0.0390587	1.06759e-10	9.2764e-05	6.5576e-16	0.0158096
Os01g0106300	0.31	0	1.19	1.11	0.0580096	0.0120814	1.13256e-05	0.880515	0.0349882	0.00380604	4.68104e-06	0.815214
Os01g0106400	2.25	0	5.96	13.58	2.08049e-10	2.23428e-06	3.71503e-62	9.86053e-11	5.73304e-11	3.61884e-07	3.3026e-63	1.29469e-11
Os01g0106500	18.87	13.4	18.64	28.04	0.00237124	0.945596	3.23097e-14	2.0368e-05	0.00113834	0.897536	8.4016e-15	4.35692e-06
Os01g0106600	3.77	1.75	4.57	5.33	0.00520684	0.490258	3.80364e-06	0.565351	0.00262432	0.333108	1.51556e-06	0.413244
Os01g0106700	10.9	16.49	11.87	10.31	3.43376e-39	0.0330974	3.39292e-50	0.00014654	3.90744e-40	0.0119707	3.64422e-51	3.53154e-05
Os01g0106800	98.71	87.67	111.25	120.52	0.0418767	0.053933	1.90507e-09	0.22007	0.0243922	0.0210848	6.17102e-10	0.122201
Os01g0106900	20.14	8.78	16.96	11.38	8.60537e-24	0.062718	0.00734379	9.11659e-07	1.40492e-24	0.0252476	0.0040323	1.66382e-07
Os01g0107000	18.13	17.98	18.27	16.9	0.897159	0.996536	0.436574	0.41918	0.860102	0.994748	0.354282	0.27657
Os01g0107400	30.66	22.79	39.38	49.2	0.0597266	0.109128	5.80556e-09	0.120234	0.0360872	0.0484762	1.93201e-09	0.058572
Os01g0107700	2.87	1.53	3.46	4.7	0.00125349	0.359236	8.63651e-12	0.0489275	0.000581414	0.214646	2.48952e-12	0.0203658
Os01g0107900	45.5	70.04	40.97	42.21	1.88315e-41	0.0590448	5.57152e-47	0.200807	2.05546e-42	0.023376	6.3407e-48	0.109802
Os01g0108000	11.06	12.94	11.13	9.8	0.0339685	0.964895	9.32394e-05	0.143057	0.0195548	0.935338	4.16828e-05	0.0721214
Os01g0108200	17.22	22.76	21.37	20.83	9.52244e-07	0.00049164	0.120495	0.712648	3.3042e-07	0.000113038	0.0819736	0.612276
Os01g0108600	68.74	2.76	46.64	20.02	3.89519e-241	3.66919e-14	1.57527e-48	4.07524e-36	7.39184e-243	3.00918e-15	1.73744e-49	2.11692e-37
Os01g0108800	3.09	0.15	6.13	5	6.64096e-25	3.40596e-08	6.80318e-44	0.0945553	1.0494e-25	4.47328e-09	8.21124e-45	0.0438248
Os01g0109000	10.5	6.12	9.17	5.54	5.5726e-06	0.330894	0.531868	0.000100596	2.0503e-06	0.194096	0.443622	2.37178e-05
Os01g0109201	7.33	3.35	2.61	1.54	1.43131e-10	5.45912e-15	1.63552e-05	0.0141933	3.90188e-11	4.27946e-16	6.8479e-06	0.00506124
Os01g0109300	5.56	0.95	5.26	4.72	5.95338e-23	0.744944	6.20464e-18	0.490373	9.94666e-24	0.638138	1.39983e-18	0.344034
Os01g0109432	0.39	2.88	0.85	1.32	0.00369441	0.556578	0.12622	0.656386	0.00182122	0.394946	0.086229	0.52237
Os01g0109500	0.19	0.46	0.14	0.3	0.279946	0.836587	0.549858	0.529544	0.20298	0.75777	0.47124	0.380736
Os01g0109700	46.09	60.37	54.79	45.06	2.92732e-30	6.27402e-12	4.46078e-36	1.99019e-15	4.04884e-31	6.02964e-13	6.21842e-37	1.98422e-16
Os01g0109750	17.38	9.09	14.93	13.11	1.17875e-07	0.269908	0.00678579	0.359645	3.85902e-08	0.149737	0.00370654	0.228534
Os01g0110050	2.9	3.73	3.36	5	0.235926	0.602929	0.0924517	0.0351673	0.167681	0.442038	0.0612178	0.0140656
Os01g0110100	5.71	1.5	6.63	8.77	3.40661e-24	0.18775	3.38245e-52	0.00176368	5.50514e-25	0.0940834	3.51198e-53	0.000511082
Os01g0110200	10.52	0.36	29.06	43.7	8.42328e-30	1.54357e-22	4.16603e-141	5.23942e-08	1.17985e-30	8.23802e-24	1.65011e-142	8.45558e-09
Os01g0110400	27.38	57.87	19.6	32.74	1.25095e-51	1.62037e-06	3.2076e-34	8.20641e-16	1.14587e-52	2.58062e-07	4.65566e-35	8.03362e-17
Os01g0110500	4.47	4.45	7.48	11.77	0.977415	3.05933e-08	9.5526e-36	2.56693e-10	0.95277	4.00106e-09	1.34262e-36	3.4788e-11
Os01g0110700	0	0	0.06	0		0.364093		0.329522		0.22338		0.205206
Os01g0110800	0.25	0.3	0.54	0.47	0.794197	0.188166	0.379278	0.812216	0.744504	0.0943716	0.301974	0.72909
Os01g0111100	6.61	1.7	4.21	4.46	3.06404e-10	0.0215555	6.20482e-05	0.847496	8.52772e-11	0.00734268	2.72928e-05	0.771062
Os01g0111200	39.28	36.09	46.98	47.45	0.0520077	9.42447e-06	8.64744e-13	0.873029	0.0309282	1.64668e-06	2.38824e-13	0.802484
Os01g0111300	4.25	3.59	5.2	14.11	0.577325	0.535039	1.55898e-13	1.52525e-08	0.489334	0.37392	4.1787e-14	2.36118e-09
Os01g0111400	6.73	23.38	7.57	9.79	6.75743e-80	0.319801	3.81945e-49	0.00386377	4.25506e-81	0.185158	4.17378e-50	0.00120499
Os01g0111500	0.2	0.31	0.97	6.17	0.594918	0.00509664	1.62531e-28	2.64443e-18	0.506772	0.00145015	2.68014e-29	2.31674e-19
Os01g0111600	0	4.18	0.08	0.37	7.60338e-16	0.615634	2.34313e-11	0.289302	1.63686e-16	0.463844	6.89568e-12	0.172408
Os01g0111700	8.76	0.84	6.26	0.6	7.52887e-19	0.0819626	0.580031	7.05936e-14	1.44173e-19	0.0345428	0.499592	7.59132e-15
Os01g0111800	62.19	47.83	65.07	60.31	0.00641743	0.651228	0.0314124	0.322471	0.00327876	0.511078	0.0189013	0.196344
Os01g0111900	88.17	29.65	153.98	108.63	1.00879e-81	8.858e-48	5.65591e-130	3.28854e-22	6.22502e-83	2.10368e-49	2.41842e-131	2.48552e-23
Os01g0112000	1.27	0.66	3.59	2.87	0.384345	0.0261229	0.00589772	0.60279	0.297854	0.00914564	0.0032023	0.46996
Os01g0112050	0.81	0.99	0.87	1.42	0.785624	0.941314	0.553556	0.511696	0.735346	0.892274	0.474772	0.363812
Os01g0112100	3.16	1.99	3.92	3.81	0.000256524	0.0848158	3.32311e-08	0.825542	0.00011016	0.035986	1.15561e-08	0.744566
Os01g0112201	0	0	0.38	1.56		0.115112	1.72423e-06	0.00329839		0.0518068	6.69482e-07	0.00101261
Os01g0112300	10.83	13.82	11.42	13.99	0.00308105	0.671171	0.926904	0.0202575	0.00150352	0.531962	0.901566	0.00754374
Os01g0112400	0.4	0.67	0.17	0.31	0.479881	0.498151	0.269855	0.693855	0.383338	0.340096	0.201216	0.564114
Os01g0112500	200.2	140.63	67.06	107.4	4.10871e-16	1.80679e-190	4.59426e-26	6.41224e-29	8.76348e-17	9.13594e-193	8.1021e-27	3.9946e-30
Os01g0112600	2.79	0.63	11.18	1.53	0.0174049	2.42061e-06	0.263258	1.03385e-09	0.00951028	3.93406e-07	0.195692	1.46645e-10
Os01g0112800	0	0	0.04	0.02		0.365238	0.610988	0.662903		0.22338	0.546968	0.532622
Os01g0113000	0.02	0	0	0	0.593638	0.664686			0.519192	0.537512
Os01g0113200	15.64	20.04	18.93	6.86	0.000290968	0.0119942	2.4574e-42	4.12812e-36	0.000125724	0.00377152	3.04504e-43	2.14572e-37
Os01g0113300	12.8	20.12	6.79	6.37	1.6222e-12	1.99618e-13	2.84644e-55	0.622103	4.02078e-13	1.72111e-14	2.81814e-56	0.48941
Os01g0113325	1.59	2.99	1.28	0.96	0.000679045	0.484825	2.29952e-08	0.393885	0.00030564	0.326016	7.92414e-09	0.256426
Os01g0113350	3.05	3.39	3.92	2.1	0.545598	0.141239	0.00289241	9.69399e-05	0.44617	0.066496	0.00150918	2.27682e-05
Os01g0113400	5.73	2.37	5.83	6.39	1.6689e-11	0.414895	3.22407e-14	0.812136	4.34362e-12	0.263996	8.3826e-15	0.723048
Os01g0113450	0	0	0.44	0.08		0.00063725	0.361785	0.0101838		0.000149885	0.28604	0.00349222
Os01g0113500	0.98	1.9	2.31	2.31	0.00195742	3.94721e-05	0.291618	0.99515	0.000930916	7.55602e-06	0.22062	0.993674
Os01g0113600	7.07	1.42	7.58	10.85	1.09019e-08	0.454545	1.09369e-17	0.000319596	3.3181e-09	0.300672	2.49188e-18	8.09682e-05
Os01g0113650	3.32	7.27	5.14	1.4	2.65535e-10	0.00320395	2.45664e-28	8.89548e-15	7.36294e-11	0.000870126	4.07358e-29	9.13556e-16
Os01g0113700	7.33	6.59	8.66	8.16	0.355339	0.159123	0.0403919	0.638928	0.273654	0.076831	0.0248836	0.50551
Os01g0113750	0.32	0.12	0.11	0.11	0.159207	0.228762	0.92741	0.916144	0.106335	0.120986	0.899776	0.861228
Os01g0113800	0.82	1.06	1.92	1.5	0.397964	0.000398654	0.146304	0.300716	0.309504	8.99554e-05	0.101418	0.180674
Os01g0113900	0.06	0.13	0	0	0.52043	0.430302	0.0760756		0.422532	0.278656	0.0494106
Os01g0113950	0	0	0.04	0		0.611109		0.578566		0.463844		0.438332
Os01g0114000	0	0.84	0.82	0	0.0471481	0.0621081	0.0383696	0.0501554	0.0278506	0.0249494	0.023571	0.0210548
Os01g0114100	6.23	10.25	4.84	6.11	5.18935e-08	0.0540163	9.17322e-09	0.0736759	1.65294e-08	0.0211244	3.09306e-09	0.0327958
Os01g0114150	0.36	0.11	0.17	0.31	0.0687794	0.20489	0.122895	0.312152	0.0419928	0.104718	0.083711	0.188843
Os01g0114200	0.38	0.15	0.12	0.55	0.497629	0.586492	0.216982	0.289631	0.399216	0.422736	0.158003	0.172408
Os01g0114300	2.06	2.92	1.96	3.04	0.0108509	0.828031	0.751678	0.00184775	0.0057365	0.746292	0.705822	0.00053735
Os01g0114550	1.33	0.59	0.79	0.24	0.00598161	0.0925639	0.0470636	0.00684489	0.0030424	0.0399558	0.0292856	0.00225588
Os01g0114600	0.2	0.72	0	0.16	0.00534856	0.0518906	0.00131638	0.096639	0.0026993	0.0201272	0.000659594	0.0452642
Os01g0114650	0	0	0.15	0.1		0.114738	0.362146	0.502615		0.0518068	0.28604	0.355394
Os01g0114700	0	0.11	0.04	0.07	0.171237	0.61558	0.660916	0.809979	0.115762	0.463844	0.603506	0.723452
Os01g0114800	0.13	0.27	0.14	0.08	0.402523	0.958561	0.194518	0.682579	0.31345	0.919536	0.138511	0.57218
Os01g0114900	0	0	0	0.09			0.61193	0.680453			0.546968	0.565724
Os01g0115100	0.27	0.89	0.52	0.86	0.0237899	0.384402	0.942237	0.354227	0.013243	0.239176	0.921366	0.224486
Os01g0115300	21.12	41.65	16.55	27.77	3.61991e-38	0.000905859	8.0981e-17	2.82912e-16	4.20694e-39	0.000218944	1.90328e-17	2.71664e-17
Os01g0115500	0	0	0	0
Os01g0115533	0	0.04	0	0	0.575738		0.53814		0.48117		0.45514
Os01g0115566	0.12	0.36	0	0	0.664333	0.673846	0.289214		0.596758	0.537512	0.217122
Os01g0115600	0.21	1.91	0.19	0.13	1.41098e-10	0.929167	1.07254e-12	0.706834	3.8446e-11	0.875728	2.97798e-13	0.60295
Os01g0115700	0	0.04	0.04	0	0.570036	0.606495	0.533319	0.574653	0.48117	0.463844	0.45514	0.438332
Os01g0115725	0.13	0	0	0	0.107264	0.15601			0.068671	0.0748902
Os01g0115750	0	0.03	0	0	0.581696		0.542986		0.48117		0.45514
Os01g0115800	5.24	11.1	4.71	6.27	6.45044e-18	0.467455	4.71688e-12	0.0118828	1.27887e-18	0.311606	1.34465e-12	0.00414536
Os01g0115900	0.57	1.8	0.72	1.56	4.87537e-08	0.512891	0.449736	0.000422703	1.54872e-08	0.35461	0.366026	0.000109393
Os01g0115950	0.63	0.84	0.41	0.65	0.466442	0.430845	0.444807	0.420614	0.370962	0.281158	0.361722	0.277706
Os01g0116100	0.18	0.19	0.47	0.42	0.98505	0.690792	0.745293	0.927644	0.971488	0.570792	0.6954	0.880892
Os01g0116200	0.12	0.44	0.29	0.2	0.0273026	0.255435	0.126226	0.589468	0.015375	0.138575	0.086229	0.453434
Os01g0116300	0.48	0.14	1.07	1.17	0.0410032	0.0322479	1.1776e-06	0.814932	0.0238494	0.0116267	4.52252e-07	0.732238
Os01g0116400	0.15	0.34	0.16	0.31	0.180842	0.946654	0.718568	0.461095	0.123125	0.900516	0.666974	0.318914
Os01g0116600	37.58	43.09	36.7	42.36	1.80312e-07	0.541468	0.0127815	0.120245	5.9731e-08	0.379632	0.0072617	0.058647
Os01g0116650	0.09	0	0	0.09	0.346055	0.428919	0.206372	0.273491	0.26453	0.278656	0.149586	0.160022
Os01g0116800	2.67	0.58	1.06	0.13	2.56518e-05	0.00688721	0.071446	0.00319465	9.99198e-06	0.00201714	0.0460942	0.000976122
Os01g0116900	2.73	1.42	1.27	0.22	0.00641667	0.00339489	1.60865e-05	0.000188334	0.00327816	0.000925858	6.72904e-06	4.61468e-05
Os01g0116901	0.85	0	0.18	0	2.84557e-07	0.000922123		0.0962717	9.5444e-08	0.000223266		0.0449742
Os01g0117000	0	0.1	0.33	0.27	0.171195	0.00244699	0.182254	0.711101	0.115762	0.000646272	0.12903	0.609066
Os01g0117025	0.21	0	0	0.09	0.0312167	0.0518339	0.3618	0.440545	0.0178267	0.0201272	0.28604	0.30088
Os01g0117050	3.94	3.25	3.01	3.76	0.600315	0.562866	0.708795	0.638944	0.531026	0.400418	0.654786	0.505378
Os01g0117100	0.45	0.42	1.14	1.05	0.914111	0.045273	0.0351298	0.85811	0.878538	0.0172266	0.0214274	0.783458
Os01g0117300	0.12	0.06	0.12	0.06	0.716256	0.96575	0.950262	0.666352	0.653784	0.931	0.931178	0.532622
Os01g0117400	0.02	0.33	0	0	0.572037	0.973198	0.534944		0.48117	0.963166	0.45514
Os01g0117500	0	0.04	0.04	0	0.577826	0.618445	0.540005	0.585191	0.48117	0.463844	0.45514	0.438332
Os01g0117600	0.07	0.19	0.31	1.07	0.228619	0.0687221	3.59855e-06	0.000251102	0.161676	0.0281354	1.4316e-06	6.27574e-05
Os01g0117650	0.11	0	0.18	0	0.195841	0.599996		0.0503022	0.13478	0.438028		0.0210548
Os01g0117700	0.04	0.08	0	0	0.663451	0.668136	0.288559		0.596758	0.537512	0.217122
Os01g0117900	7.44	9.34	6.03	8.49	0.155436	0.156263	0.231819	0.0837049	0.103517	0.0752664	0.170123	0.037978
Os01g0118000	78.14	31.91	95.75	102.73	2.1131e-82	7.4131e-08	1.95687e-162	0.0834053	1.29483e-83	1.01231e-08	6.53082e-164	0.0378044
Os01g0118066	0.23	0.28	0.78	0.19	0.711439	8.22024e-05	0.410118	5.90498e-06	0.647404	1.6551e-05	0.329556	1.18088e-06
Os01g0118100	31.23	32.17	38.66	36.16	0.554272	8.36736e-08	0.00324833	0.113818	0.454054	1.15081e-08	0.00170598	0.0549952
Os01g0118300	4.43	1.77	8.14	18.12	1.20637e-06	2.6648e-06	6.10904e-81	6.15014e-21	4.22482e-07	4.35006e-07	4.28012e-82	4.84864e-22
Os01g0118400	3.11	0.07	11.06	9.78	1.12874e-24	7.19218e-31	3.69954e-84	0.214196	1.79823e-25	2.73572e-32	2.50456e-85	0.118483
Os01g0118600	1.32	0.84	3.67	3.8	0.178339	2.20555e-06	2.45062e-11	0.891332	0.121232	3.568e-07	7.21684e-12	0.830172
Os01g0118700	20.57	19.94	25.86	20.05	0.64912	0.000135812	0.949537	1.18442e-05	0.580228	2.82532e-05	0.93	2.45798e-06
Os01g0119000	1.11	3.13	1.79	6.55	1.97607e-06	0.133354	5.70457e-07	4.25223e-15	7.02724e-07	0.0621702	2.14682e-07	4.29432e-16
Os01g0119050	1.26	0	7.71	7.11	0.600725	0.121379	0.0351598	0.881075	0.519192	0.0556172	0.0213938	0.81471
Os01g0119100	5.59	1.02	10.89	6.39	5.31477e-19	1.27709e-09	7.78661e-24	4.06145e-07	1.01104e-19	1.46898e-10	1.45956e-24	7.14908e-08
Os01g0119500	7.15	6.85	9.49	7.4	0.729217	0.0119223	0.534805	0.0229511	0.672122	0.00374736	0.457128	0.0086504
Os01g0119800	0.05	0	0.22	0.15	0.587907	0.319671	0.206139	0.698432	0.519192	0.186094	0.149586	0.592202
Os01g0120300	6.3	4.24	4.37	4.04	0.000226823	0.00127149	0.718505	0.621844	9.68788e-05	0.00031669	0.66642	0.489146
Os01g0120400	41.79	22.1	33.34	24.81	8.30478e-21	0.000844199	0.185578	5.70892e-05	1.48754e-21	0.000203132	0.131639	1.29685e-05
Os01g0120500	0.76	1.84	1.54	2	0.0387037	0.168102	0.83029	0.575446	0.02244	0.082192	0.78991	0.42246
Os01g0120600	12.16	11.8	13.56	10.93	0.794217	0.391744	0.51482	0.0518358	0.744206	0.245482	0.42626	0.0218438
Os01g0120700	93.93	251.75	98.74	73.17	0	0.165435	0	1.0454e-22	0	0.0805478	0	7.74954e-24
Os01g0120800	164.66	173.78	176.72	189.29	1.34443e-11	3.78065e-11	0.907854	0.940653	3.4786e-12	3.83566e-12	0.876036	0.915812
Os01g0121000	3.23	9.42	0.7	5.84	2.87999e-07	0.000450882	0.00870666	1.5452e-09	9.66558e-08	0.000102726	0.00482548	2.21818e-10
Os01g0121100	59.37	93.11	46.65	54.01	4.50084e-34	0.000213508	3.08457e-39	0.00237347	5.6742e-35	4.58722e-05	4.05094e-40	0.000705774
Os01g0121200	4.05	2.83	4.59	6.02	0.0737533	0.596903	7.12912e-06	0.126019	0.0454358	0.434504	2.89956e-06	0.0619874
Os01g0121300	193.67	98.73	145.87	121.7	9.42549e-199	3.39663e-42	1.51283e-16	7.64328e-15	2.25146e-200	9.25226e-44	3.59082e-17	7.82492e-16
Os01g0121400	2	1.56	1.62	1.01	0.347887	0.502772	0.119155	0.120914	0.267084	0.345498	0.0810112	0.0590438
Os01g0121500	2.84	10.13	10.64	6.55	1.7274e-06	1.08252e-06	0.0490522	0.0369863	6.11598e-07	1.6905e-07	0.0305874	0.0148658
Os01g0121600	10.87	16.28	16.95	8.92	0.00752912	0.00470322	6.2525e-05	2.96299e-05	0.0038917	0.00132348	2.75128e-05	6.4824e-06
Os01g0121700	10.78	15.78	10.48	13.39	1.89719e-08	0.792693	0.0123964	0.00134662	5.86364e-09	0.706116	0.00702544	0.000381282
Os01g0121800	26.38	26.51	28.06	30.47	0.505568	0.0536668	0.0898585	0.808572	0.408772	0.0209772	0.0593916	0.718702
Os01g0121900	0	0.1	0	0	0.578494		0.540468		0.48117		0.45514
Os01g0122000	0.14	0.1	0	0.09	0.776327	0.264453	0.938171	0.44585	0.723476	0.144459	0.914034	0.30088
Os01g0122200	0.11	0	0	1.2	0.348567	0.430844	9.18862e-07	2.73593e-06	0.26453	0.278656	3.5011e-07	5.24726e-07
Os01g0122367	0	0.08	0	0.49	0.577642		0.135007	0.0564452	0.48117		0.0928344	0.0240738
Os01g0123700	0	0.2	0	0	0.318836		0.287468		0.236012		0.217122
Os01g0123900	0.31	0	0	0.1	0.194818	0.263164	0.615001	0.683342	0.13478	0.144459	0.546968	0.565724
Os01g0124000	1.51	0.2	1.22	0.36	0.00203506	0.700168	0.612975	0.0594798	0.000969864	0.587836	0.53185	0.0257056
Os01g0124100	48.38	17.62	32.6	11.31	1.08003e-35	8.61115e-08	0.000195138	2.69148e-26	1.31608e-36	1.18686e-08	8.97406e-05	1.79039e-27
Os01g0124200	603.94	148.65	436.51	138.29	0	2.62855e-74	0.0381222	0	0	3.84156e-76	0.023369	0
Os01g0124401	135.9	45.44	172.98	53.58	5.06728e-133	6.70138e-13	0.00542804	9.22496e-190	1.8627e-134	5.9922e-14	0.00292198	1.10951e-191
Os01g0124550	0.05	0	0.03	0	0.348232	0.777063		0.582283	0.26453	0.681242		0.438332
Os01g0124600	1.8	3.14	1.29	0.57	0.270485	0.671759	0.00440736	0.385989	0.194567	0.549346	0.00234882	0.249182
Os01g0124650	55.42	237.89	35.54	29.84	4.14594e-249	2.00784e-09	0	0.0599622	7.4688e-251	2.34818e-10	0	0.0259392
Os01g0124700	4.4	18.36	3.04	2.23	3.02805e-18	0.257289	4.72282e-29	0.445103	5.9261e-19	0.139782	7.67324e-30	0.305098
Os01g0125550	1.03	2.65	1.17	1.49	0.000647929	0.785309	0.0233943	0.562515	0.000290818	0.69485	0.0138379	0.410736
Os01g0125600	14.56	7.41	14.59	17.21	4.17936e-11	0.983028	2.38626e-18	0.0926412	1.10827e-11	0.977224	5.31628e-19	0.0427584
Os01g0125700	3.9	8.82	4.8	7.01	7.47219e-08	0.372696	0.0953797	0.026582	2.40636e-08	0.230336	0.06331	0.0102341
Os01g0125800	20.86	35.06	26.51	24.95	2.74516e-26	2.1901e-05	2.34459e-13	0.33392	4.18668e-27	4.02312e-06	6.33676e-14	0.208742
Os01g0125850	0	0.23	0	0	0.0244803		0.0192295		0.0136606		0.0112444
Os01g0125900	17.54	16.03	21.19	15.8	0.0870734	0.000102151	0.805484	4.32666e-10	0.0543956	2.08374e-05	0.761976	5.94736e-11
Os01g0126000	0.35	0	0.27	0.41	0.0583272	0.697793	0.0352187	0.594193	0.0349882	0.582928	0.0213938	0.45818
Os01g0126100	1.57	1	1.7	2.82	0.0801499	0.798237	4.80229e-07	0.0114106	0.0497088	0.713216	1.79702e-07	0.00396592
Os01g0126200	0.8	0.1	0.83	0.56	3.37131e-05	0.945625	0.00205734	0.307402	1.32897e-05	0.897748	0.00105564	0.185563
Os01g0126401	0	0.02	0.06	0.03	0.580602	0.209082	0.745844	0.683079	0.48117	0.107576	0.6954	0.57218
Os01g0126600	1.23	0.59	1.12	0.93	0.00822688	0.739193	0.145062	0.578478	0.0042712	0.630752	0.100496	0.442518
Os01g0126900	0.44	0.04	1.3	0.24	0.00460393	0.00257647	0.0821274	1.90345e-05	0.00230044	0.000685092	0.0538856	4.05142e-06
Os01g0127000	0.31	0	1.04	0.1	0.00471228	0.00281228	0.207859	2.36406e-06	0.00235786	0.000753208	0.149586	4.50584e-07
Os01g0127200	0.12	0	0.1	0	0.107192	0.877994		0.180862	0.068671	0.808508		0.0960676
Os01g0127300	13.35	10.5	10.6	11.99	0.00911065	0.0214464	0.181252	0.278599	0.00476358	0.00729852	0.128202	0.163882
Os01g0127400	2.27	2.14	2.39	1.54	0.828637	0.885121	0.24205	0.13258	0.785256	0.818334	0.178402	0.0658178
Os01g0127450	0.6	0.63	0.86	0.38	0.980817	0.752527	0.660844	0.503096	0.95843	0.64758	0.603506	0.355394
Os01g0127500	0.13	0.07	0	0.06	0.715113	0.431781	0.948452	0.690414	0.653784	0.278656	0.931178	0.565724
Os01g0127600	58.3	1.97	177.36	71.54	2.37778e-141	1.92734e-133	1.15889e-180	2.4195e-102	8.18836e-143	1.4964e-135	3.46074e-182	5.25826e-104
Os01g0127700	6.25	3.98	3.91	2.94	1.95329e-06	2.21676e-06	0.00939085	0.025277	6.94364e-07	3.58758e-07	0.00522378	0.00963464
Os01g0127900	4.57	2.31	3.43	1.99	6.92445e-05	0.119329	0.533331	0.00732672	2.80796e-05	0.0544286	0.445122	0.00242956
Os01g0128000	7.56	3.5	6.1	2.58	4.19027e-08	0.151969	0.119161	1.05042e-07	1.32567e-08	0.072678	0.081019	1.74534e-08
Os01g0128100	0.73	0.19	0.38	0.45	0.000256569	0.064231	0.0439506	0.703927	0.000110205	0.025974	0.0272346	0.598178
Os01g0128200	2.42	2.21	1.97	0.73	0.746067	0.554685	0.000587303	0.00524983	0.691118	0.39221	0.000283408	0.00168347
Os01g0128250	0.9	0.3	0.97	0.68	0.0222092	0.883934	0.124007	0.436883	0.01231	0.816862	0.0845828	0.291462
Os01g0128300	29.4	14.98	19.51	11.36	1.20474e-10	9.97252e-05	0.0464569	2.7135e-05	3.26906e-11	2.03068e-05	0.0288928	5.9007e-06
Os01g0128400	130.18	47.03	118.65	106.11	6.46274e-163	0.27438	3.51111e-101	8.10955e-06	1.89538e-164	0.153078	2.00138e-102	1.64581e-06
Os01g0128700	0.56	0.83	0.69	0.76	0.529316	0.782036	0.867603	0.915621	0.43138	0.690372	0.831302	0.860382
Os01g0128800	18.51	19.18	19.32	16.27	0.550736	0.523248	0.00092571	0.000991578	0.450938	0.363102	0.00045564	0.000274488
Os01g0129500	9.89	28.75	8.26	16.89	5.37516e-69	0.0710721	7.93084e-24	4.38557e-22	3.818e-70	0.0292598	1.48763e-24	3.32598e-23
Os01g0129550	1.08	1.4	0.54	1.16	0.547387	0.214209	0.623049	0.152314	0.447814	0.111898	0.543392	0.0775444
Os01g0129600	7.64	6.36	20.88	0.69	0.31365	3.10874e-17	2.14992e-15	3.52295e-65	0.230102	2.10738e-18	5.32594e-16	1.13596e-66
Os01g0129800	0	0	0.78	0		0.209121		0.181214		0.107576		0.0960676
Os01g0130000	99.63	69.25	93.17	99.68	5.82038e-15	0.000998078	3.59497e-13	0.00654987	1.29994e-15	0.000243382	9.7799e-14	0.00214598
Os01g0130100	5.62	1	6.07	2.98	3.79721e-08	0.79417	0.00370763	0.00502027	1.19653e-08	0.707768	0.00196022	0.00159999
Os01g0130200	7.82	0	5.54	4.99	0.000100203	0.590569	0.00305918	0.844593	4.12486e-05	0.428776	0.00160012	0.767468
Os01g0130400	1.19	0	3.1	2.04	1.86165e-18	1.52709e-10	2.90886e-32	0.00255038	3.61868e-19	1.62155e-11	4.3958e-33	0.00076315
Os01g0130500	0.22	0	0.57	0.23	0.0312857	0.0822907	0.0351465	0.0585163	0.0178267	0.0347106	0.0213938	0.0252194
Os01g0130900	42.11	10.24	17.92	6.49	1.54631e-40	3.1638e-19	0.00997509	1.30071e-11	1.71191e-41	1.94241e-20	0.00557594	1.60885e-12
Os01g0131300	152.96	74.16	135.52	66.39	2.11219e-68	0.00253082	0.0410738	4.60138e-60	1.51081e-69	0.00067122	0.0253212	1.59646e-61
Os01g0131450	194.31	248.09	178.51	208.48	5.41897e-34	0.000364041	3.25455e-19	2.16931e-12	6.84608e-35	8.13848e-05	7.06062e-20	2.54262e-13
Os01g0131600	552.75	764.29	545.54	616.27	7.80375e-07	4.72182e-22	4.17581e-20	1.39175e-08	2.69126e-07	2.57394e-23	8.76326e-21	2.14778e-09
Os01g0131800	26.08	12.85	22.37	25.35	1.24028e-08	0.263965	5.25626e-08	0.393116	3.78562e-09	0.145339	1.85115e-08	0.255824
Os01g0131900	2.38	0	0	1.12	0.348658	0.430953	0.618952	0.686981	0.26453	0.278656	0.546968	0.565724
Os01g0132000	116.83	11.43	42.48	11.24	3.93084e-104	9.0258e-37	0.937517	3.75914e-21	1.88052e-105	2.8973e-38	0.91595	2.9406e-22
Os01g0132050	0.12	0.12	0.06	0.25	0.900248	0.488082	0.0782095	0.0181298	0.86387	0.329018	0.0509916	0.00665086
Os01g0132200	0.09	0.1	0.1	0.27	0.985282	0.969734	0.524158	0.594302	0.971488	0.944774	0.435024	0.459682
Os01g0132500	19.92	16.18	13.43	7.75	0.0255831	6.54902e-05	1.71725e-11	5.13115e-06	0.0143558	1.30023e-05	5.0188e-12	1.01554e-06
Os01g0132700	15.2	7.12	14.34	17.39	1.76564e-06	0.755281	3.40256e-09	0.228904	6.25724e-07	0.651428	1.11815e-09	0.128132
Os01g0132766	90.98	70.51	49.62	74.28	1.20316e-10	2.61302e-44	0.270432	1.64315e-18	3.26436e-11	6.75972e-46	0.201788	1.42629e-19
Os01g0132800	6.6	10.41	9.09	8.67	0.001007	0.0473439	0.173055	0.778969	0.000462676	0.0181366	0.122069	0.68508
Os01g0133100	3.23	2.11	6.94	4.49	0.0159383	1.79862e-09	8.88136e-07	0.000245774	0.00861688	2.09704e-10	3.38024e-07	6.13464e-05
Os01g0133200	8.26	0.1	8.19	12.06	4.75326e-24	0.970078	4.85976e-36	0.0164724	7.71132e-25	0.955584	6.7778e-37	0.00596848
Os01g0133400	38.47	36.16	39.45	42.89	0.215677	0.685593	0.000123107	0.102273	0.151515	0.56388	5.55322e-05	0.0486088
Os01g0133500	16.07	12.94	15.43	19.19	0.0108445	0.666886	1.92221e-07	0.00415456	0.00573204	0.528022	7.0125e-08	0.00130331
Os01g0133600	0.08	0.23	0.24	0.16	0.278155	0.319976	0.684698	0.698591	0.201432	0.186094	0.628638	0.592202
Os01g0133650	0.4	0	0	0	0.346476	0.429199			0.26453	0.278656
Os01g0133832	1.21	0	3.26	1.59	0.00887111	0.0382996	0.00165045	0.104977	0.00462774	0.0141796	0.00083679	0.0501106
Os01g0133866	1.87	0.4	2.25	3.01	0.0732923	0.786357	0.00275987	0.562328	0.0451226	0.696906	0.00143776	0.410454
Os01g0133900	3.02	0	5.19	5.46	1.4316e-05	0.137899	8.78795e-10	0.938052	5.45578e-06	0.0646626	2.80108e-10	0.910134
Os01g0134200	2.18	0.87	1.29	1.57	7.08398e-06	0.0349981	0.00155912	0.402301	2.62964e-06	0.012802	0.000785624	0.263358
Os01g0134500	30.75	10.6	41.7	55.16	1.77451e-36	2.04551e-06	7.43525e-117	3.16362e-07	2.13056e-37	3.29574e-07	3.58428e-118	5.51158e-08
Os01g0134700	13.87	24.15	23.25	12.82	2.6812e-14	8.74851e-12	2.87483e-18	2.05885e-15	6.15106e-15	8.4848e-13	6.4208e-19	2.054e-16
Os01g0134800	0.97	0.11	1.7	0.9	0.000678956	0.108124	0.000968111	0.0687405	0.00030569	0.047914	0.000477114	0.0302398
Os01g0134850	0.11	0	0	0	0.345935	0.42879			0.26453	0.278656
Os01g0134900	4.23	1.48	9.35	9.92	2.44107e-09	1.31776e-12	2.69562e-44	0.603715	7.12998e-10	1.20281e-13	3.227e-45	0.470856
Os01g0135000	0.16	0.11	0.11	0	0.774617	0.836075	0.28763	0.330308	0.723476	0.75777	0.217122	0.205206
Os01g0135600	1.18	1.3	0.85	0.48	0.745019	0.37431	0.00168985	0.16884	0.6899	0.23148	0.000858538	0.0878796
Os01g0135700	99.3	60.65	134.9	20.7	8.45548e-22	2.73676e-12	2.84248e-47	3.30406e-210	1.46657e-22	2.55606e-13	3.21998e-48	3.53706e-212
Os01g0135800	0.11	0	0.24	0	0.60121	0.690192		0.332657	0.519192	0.570792		0.205206
Os01g0135900	36.31	23.21	19.85	17.43	6.49392e-07	3.26236e-10	0.00933682	0.343027	2.22554e-07	3.55354e-11	0.0051925	0.21595
Os01g0136000	0	0	0	0
Os01g0136050	0	0	0	0.43			0.36457	0.443055			0.28604	0.30088
Os01g0136100	0	0.12	0	13.89	0.570642		6.14458e-35	2.40233e-35	0.48117		8.79958e-36	1.27348e-36
Os01g0136200	0	0.65	0.41	3.63	0.0471667	0.207542	9.33129e-05	2.02121e-05	0.0278506	0.107576	4.1731e-05	4.32032e-06
Os01g0136300	0.78	0.54	1.97	4.72	0.660973	0.117987	4.02515e-07	0.0109587	0.592512	0.0536936	1.49816e-07	0.00379012
Os01g0136400	54.07	47.18	32.7	37.29	0.00012376	2.10137e-39	4.63203e-10	0.00421264	5.14756e-05	6.16962e-41	1.45529e-10	0.00132249
Os01g0136450	2.72	2.69	6.63	1.77	0.981725	0.00301141	0.329055	2.56515e-05	0.964984	0.000812826	0.25229	5.56074e-06
Os01g0136500	7.65	12.9	11.13	5.59	0.00288419	0.0674839	3.25532e-06	0.000489876	0.00140296	0.0275448	1.29185e-06	0.000127836
Os01g0136502	0.33	0.12	0.77	0	0.495906	0.43684	0.536309	0.025738	0.399216	0.286652	0.45514	0.00985684
Os01g0136600	20.26	18.46	44.23	38.61	0.507659	1.34795e-14	1.34136e-12	0.16487	0.410782	1.0769e-15	3.7358e-13	0.0850158
Os01g0136700	1.18	1.04	2.64	1.41	0.541866	1.27095e-08	0.0853283	2.86796e-06	0.442866	1.60414e-09	0.0562406	5.5088e-07
Os01g0136800	8.6	10.56	10.44	8.54	0.0170861	0.0399001	0.0110259	0.026558	0.0093242	0.0148477	0.00622232	0.0102222
Os01g0136900	0.43	0.21	1.03	0.83	0.280762	0.0641423	0.00928472	0.603745	0.203916	0.0259256	0.00516048	0.471288
Os01g0137150	0	0	0.21	0.37		0.606599	0.36156	0.807675		0.463844	0.28604	0.723452
Os01g0137200	1.46	0.63	1.83	0.92	0.168681	0.68554	0.613582	0.214204	0.113514	0.563926	0.531712	0.11846
Os01g0137232	0.14	0.88	0.79	0.68	0.00994103	0.0240315	0.718533	0.853696	0.00522216	0.00829898	0.666706	0.778244
Os01g0137250	0.41	0.07	0.22	0.39	0.121197	0.569807	0.134988	0.593746	0.079034	0.407512	0.0928344	0.45818
Os01g0137282	0.35	0.12	0.13	0.45	0.495396	0.584456	0.34313	0.42817	0.399216	0.422736	0.264816	0.284324
Os01g0137300	1.83	2.65	2.23	2.32	0.013541	0.295096	0.376845	0.85932	0.0072539	0.16761	0.299876	0.784978
Os01g0137400	0.11	0.12	0.13	0.1	0.980318	0.957519	0.92647	0.914889	0.95843	0.919536	0.899776	0.861228
Os01g0137500	0.16	0.07	0.05	0.1	0.232895	0.173412	0.660498	0.529235	0.165264	0.0853088	0.602214	0.380736
Os01g0137550	2.39	0.66	0.56	1	0.0107833	0.00859556	0.561856	0.461436	0.00569572	0.0025845	0.4825	0.319418
Os01g0137700	0.91	0.55	1.69	0.41	0.155864	0.0211581	0.517701	1.88249e-06	0.103823	0.0071859	0.4289	3.55702e-07
Os01g0137800	0.15	0.11	0.24	0	0.530927	0.4156	0.00477451	1.1272e-05	0.43308	0.264648	0.0025589	2.33342e-06
Os01g0137875	1.44	2.07	1.74	0.06	0.30398	0.698947	5.52202e-09	4.51294e-07	0.222322	0.586104	1.8353e-09	7.9831e-08
Os01g0137950	2.24	1.47	1.22	0.27	0.327455	0.204728	0.00440655	0.0273821	0.244554	0.104608	0.00234882	0.0105951
Os01g0138000	0	0.24	0.25	0	0.569588	0.605978	0.533011	0.574071	0.48117	0.463844	0.45514	0.438332
Os01g0138100	0	0	0.18	0.16		0.364674	0.361891	0.925037		0.22338	0.28604	0.880892
Os01g0138300	0.58	0.45	0.34	0.28	0.443501	0.188173	0.366893	0.853756	0.349848	0.0944302	0.291306	0.778244
Os01g0138350	0	0.03	0.15	0.64	0.986916	0.369975	0.00305957	0.0870891	0.98099	0.22338	0.00160012	0.0397072
Os01g0138400	33.24	8.05	21.07	6.64	2.66623e-118	7.75882e-20	0.0508245	3.84072e-58	1.13046e-119	4.62178e-21	0.031861	1.37093e-59
Os01g0138500	4.41	0.11	1.17	0.64	7.11785e-22	1.32419e-08	0.0127237	0.161583	1.23149e-22	1.6722e-09	0.00722556	0.082993
Os01g0138600	1.39	0.72	2.15	1.9	0.0504953	0.123179	0.000965078	0.667305	0.0299886	0.0567232	0.000475556	0.537536
Os01g0138800	106.77	36.45	51.92	17.81	1.78713e-165	8.051e-87	5.93321e-32	7.07442e-82	5.18198e-167	9.69146e-89	9.02842e-33	1.89104e-83
Os01g0138900	88.97	54.76	80.34	132.44	8.191e-43	0.00510497	3.57791e-172	1.31624e-65	8.72852e-44	0.00145402	1.12833e-173	4.2102e-67
Os01g0139000	3.91	2.21	3.33	4.19	0.141749	0.723578	0.0849516	0.598444	0.0937296	0.611692	0.0559728	0.465626
Os01g0139200	131.6	115.36	137.69	137.16	0.0115675	0.000275706	1.82015e-06	0.118696	0.00613948	6.02426e-05	7.08458e-07	0.0577044
Os01g0139600	0.88	1.68	0.15	1.1	0.0361354	0.00333892	0.145401	0.000253059	0.0208658	0.000909614	0.100769	6.32628e-05
Os01g0139700	84.97	10.49	41.71	23.21	6.83842e-68	1.29615e-15	4.17825e-06	1.87154e-06	4.91862e-69	9.74208e-17	1.67073e-06	3.53512e-07
Os01g0139900	33.97	0.71	11.08	2.71	1.10558e-64	3.10708e-19	0.00604833	1.67331e-09	8.2821e-66	1.90657e-20	0.00328884	2.40748e-10
Os01g0140100	7.75	0.72	9.92	8.05	3.97713e-38	0.0276626	8.93281e-41	0.0565639	4.62472e-39	0.00975962	1.13738e-41	0.0241828
Os01g0140400	7.24	1.9	11.1	12.71	9.70581e-28	8.70004e-08	2.12991e-73	0.178752	1.42454e-28	1.20082e-08	1.64393e-74	0.0943818
Os01g0140500	120.78	103.27	162.04	178.94	0.0335257	1.5676e-05	1.3912e-17	0.209613	0.0192899	2.82796e-06	3.18022e-18	0.115536
Os01g0140700	1.89	0	1.85	0.04	5.47138e-13	0.961899	0.625549	1.13378e-11	1.32655e-13	0.92597	0.546968	1.39616e-12
Os01g0141000	98.85	15.41	52.41	10.05	2.44925e-297	1.8173e-62	2.98213e-06	1.18459e-141	3.52656e-299	3.15392e-64	1.17913e-06	1.89836e-143
Os01g0141100	251.81	196.32	168.57	177.8	7.42449e-20	2.17437e-52	4.01068e-06	0.191407	1.37297e-20	4.66028e-54	1.60174e-06	0.103822
Os01g0141150	0.8	1.14	0.69	0.96	0.481617	0.726766	0.715976	0.490275	0.385252	0.61524	0.662994	0.343902
Os01g0141300	0.36	0.59	0.11	0.74	0.405883	0.254729	0.656333	0.00926447	0.317104	0.137752	0.597254	0.00313904
Os01g0141600	5.09	6.76	5.86	5.59	0.038661	0.430953	0.154975	0.783502	0.0224114	0.276786	0.108314	0.689774
Os01g0141700	2.35	0.82	2.67	3.14	6.53158e-06	0.599247	1.98408e-10	0.443812	2.417e-06	0.437012	6.11246e-11	0.297544
Os01g0141900	8.42	15.38	11.19	12.58	1.00059e-17	0.000638127	0.00204768	0.163355	1.99939e-18	0.000150154	0.00105015	0.0840452
Os01g0142100	0.39	1.31	0.29	0.32	0.000219156	0.84439	9.78869e-05	0.915652	9.34586e-05	0.768336	4.38376e-05	0.860382
Os01g0142200	19.04	10.33	22.66	32.63	4.40899e-08	0.115158	8.29462e-34	1.45323e-05	1.39662e-08	0.0521658	1.21236e-34	3.05566e-06
Os01g0142300	2.31	1.46	5.11	4.36	0.0734652	7.07048e-06	3.14159e-08	0.360467	0.0452412	1.21555e-06	1.09187e-08	0.229126
Os01g0142500	63.48	36.81	62.82	67.42	8.98339e-40	0.844723	4.213e-51	0.103079	1.00825e-40	0.768226	4.46144e-52	0.0490916
Os01g0142600	0	0.03	0	0.06	0.577297		0.744691	0.44373	0.48117		0.6954	0.30088
Os01g0142800	8.56	17.98	8.38	8.55	4.1968e-22	0.753828	1.16123e-23	0.867952	7.20676e-23	0.649904	2.19076e-24	0.79611
Os01g0142950	0.45	1.04	3.52	0.35	0.000427345	2.06993e-34	7.82175e-06	4.57274e-40	0.000188039	7.12394e-36	3.18794e-06	2.20874e-41
Os01g0143100	12.45	8.02	13.11	12.04	8.95944e-05	0.703492	0.000307979	0.504072	3.67152e-05	0.591086	0.000144555	0.357042
Os01g0143300	39.59	14.9	50.27	57.95	6.52941e-34	0.00023601	5.85722e-79	0.0240893	8.27062e-35	5.10378e-05	4.1921e-80	0.0091338
Os01g0143350	0.4	0	0.12	0.13	0.195333	0.263571	0.61909	0.687142	0.13478	0.144459	0.546968	0.565724
Os01g0143700	0	0.74	0	0.34	0.0244541		0.353352	0.27408	0.0136606		0.273598	0.160022
Os01g0143750	0.12	0	0.4	0	0.603342	0.489298		0.181038	0.519192	0.330652		0.0960676
Os01g0143800	15.84	21.13	10.76	18.19	0.0102772	0.000546857	0.177121	1.48937e-06	0.0054083	0.000126822	0.125111	2.77964e-07
Os01g0143900	138.37	93.78	139.46	101.99	8.91134e-12	0.941241	0.23778	2.99618e-08	2.28652e-12	0.890792	0.175138	4.7426e-09
Os01g0144000	103.61	44.06	91.85	78.11	2.17852e-99	0.00136189	4.59883e-40	2.07116e-05	1.09786e-100	0.000341606	5.93096e-41	4.43644e-06
Os01g0144100	1.6	2.92	2.05	2.48	0.0870633	0.611808	0.620693	0.679521	0.0543806	0.470522	0.540848	0.54948
Os01g0144200	47.27	50.8	47.35	54.64	0.295681	0.985546	0.249026	0.0291833	0.215674	0.980466	0.184263	0.0113711
Os01g0144300	0.42	0.49	0.28	0.44	0.800824	0.650461	0.874882	0.587494	0.751726	0.509352	0.839224	0.433408
Os01g0144340	8.77	4.87	11.2	10.1	3.23304e-09	0.00664348	9.60383e-15	0.275149	9.52042e-10	0.00193774	2.44248e-15	0.16132
Os01g0144380	0.09	0.06	0.34	0.14	0.523271	0.00376515	0.160746	0.0265853	0.425498	0.00103617	0.112701	0.0102379
Os01g0144500	0.13	0.41	0	0	0.445403	0.675282	0.149184		0.351688	0.537512	0.103577
Os01g0144600	35.65	54.05	24.6	35.58	1.38051e-10	8.22375e-06	3.87364e-11	7.80939e-06	3.75928e-11	1.42669e-06	1.15283e-11	1.58187e-06
Os01g0144700	80.59	59.68	52.8	92.89	7.56768e-05	1.89612e-07	1.04595e-09	1.69365e-13	3.08286e-05	2.70742e-08	3.3459e-10	1.87097e-14
Os01g0144800	0.8	0.24	0.98	0.54	0.18109	0.782498	0.436185	0.444122	0.12339	0.690372	0.353508	0.297494
Os01g0144900	0.88	0.52	1.46	1.16	0.143721	0.0870584	0.00988311	0.447466	0.0951526	0.0370738	0.00552096	0.307078
Os01g0145000	0.82	0	0	0	0.603109	0.672416			0.519192	0.537512
Os01g0145200	20.15	16.98	15.36	20.36	0.0823247	0.00990639	0.0614634	0.00618733	0.0511614	0.00304392	0.0390104	0.00201742
Os01g0145600	22.69	25.13	17.81	29.91	0.353212	0.0407888	0.0622101	1.46296e-07	0.2717	0.0152356	0.0395068	2.46382e-08
Os01g0146101	37.81	31.84	41.4	59.65	0.0433239	0.36827	5.45731e-19	1.77212e-07	0.0253228	0.221846	1.1929e-19	3.00792e-08
Os01g0147001	0.49	0	0	0	0.349514	0.431585			0.26453	0.278656
Os01g0147200	46.88	39.78	51.8	48.29	5.70205e-05	0.0216129	1.23269e-06	0.102455	2.29372e-05	0.0073721	4.74096e-07	0.0487184
Os01g0147250	0.29	0.05	0.57	0.28	0.00593327	0.10773	0.00771276	0.0712542	0.00301388	0.0477148	0.00424426	0.0315156
Os01g0147300	5.58	1.57	6.53	7.65	1.1052e-09	0.393264	4.19239e-17	0.388016	3.16834e-10	0.24664	9.7446e-18	0.251692
Os01g0147400	0.27	0.14	0.14	0.25	0.715061	0.77825	0.745424	0.810945	0.653784	0.681242	0.6954	0.723452
Os01g0147600	0.12	0.37	0.13	0.23	0.444823	0.966046	0.660773	0.809453	0.351688	0.944774	0.603506	0.723452
Os01g0147650	0.49	1.53	0.52	0.93	0.445477	0.971262	0.661367	0.811913	0.351688	0.944774	0.603506	0.723452
Os01g0147700	20.1	28.56	26.32	29.86	5.34272e-13	2.23291e-07	0.37466	0.0118499	1.29447e-13	3.2138e-08	0.297916	0.00413312
Os01g0147900	253.92	218.83	291.39	415.53	1.6883e-08	1.17515e-07	1.46516e-174	2.99849e-60	5.19954e-09	1.64232e-08	4.5917e-176	1.0384e-61
Os01g0147950	0	0.22	0.1	0.33	0.319137	0.609563	0.612257	0.428295	0.236012	0.463844	0.53185	0.284324
Os01g0148000	3.58	8.19	9	3.8	7.48406e-16	1.52103e-19	1.17762e-14	2.36853e-18	1.60944e-16	9.16468e-21	3.00656e-15	2.07274e-19
Os01g0148050	37.94	53.82	38.36	36	7.86463e-30	0.822706	2.20333e-39	0.110953	1.10082e-30	0.740178	2.87988e-40	0.0533604
Os01g0148100	16.78	21.87	18.07	16.12	8.52086e-06	0.36427	1.75409e-07	0.112471	3.18564e-06	0.218878	6.38938e-08	0.0542174
Os01g0148400	18.25	8.24	21.52	21.89	1.43133e-28	0.0105919	2.19361e-47	0.843895	2.06328e-29	0.00328322	2.47342e-48	0.766262
Os01g0148500	23.52	16.43	26.91	26.61	8.39141e-07	0.0761045	3.02236e-12	0.890339	2.90172e-07	0.031704	8.54846e-13	0.827008
Os01g0148700	29.14	28.37	28.68	38.94	0.662587	0.893264	1.47085e-08	2.51604e-07	0.59453	0.828252	5.01692e-09	4.33308e-08
Os01g0149200	0.22	0.35	0.34	0.35	0.263744	0.35104	0.998983	0.971727	0.189176	0.208604	0.998754	0.962672
Os01g0149350	1.38	0.7	1.25	1.28	0.000229005	0.665885	0.00117938	0.93383	9.78488e-05	0.527012	0.000588778	0.893782
Os01g0149400	102.31	53.96	93.97	101.81	0.0184922	0.975732	0.0111906	0.95112	0.0101455	0.96666	0.00631818	0.929652
Os01g0149500	1.91	1.58	2.27	2.13	0.185475	0.226488	0.0213103	0.661468	0.126821	0.119546	0.0125353	0.527694
Os01g0149600	137.22	140.45	159.25	171.72	0.714678	0.00226335	3.65263e-06	0.157825	0.656754	0.000594522	1.45384e-06	0.080864
Os01g0149700	1.29	1.74	0.8	1.26	0.102341	0.0380955	0.0685513	0.0462861	0.0650944	0.0140891	0.0440624	0.0191186
Os01g0149750	0	0	0.79	0		7.28373e-11		2.16989e-11		7.53702e-12		2.72242e-12
Os01g0149800	800.93	1077.57	924.41	936.83	1.56125e-54	2.87602e-12	3.53947e-15	0.779505	1.36484e-55	2.69082e-13	8.84954e-16	0.685576
Os01g0149900	9.68	6.94	5.65	6.83	3.87884e-05	4.60289e-10	0.878254	0.0731151	1.53715e-05	5.0933e-11	0.842862	0.032532
Os01g0150000	35.2	34.96	45.17	53.74	0.69499	7.32449e-05	3.77395e-16	0.0023372	0.63073	1.46495e-05	9.07912e-17	0.000693028
Os01g0150100	13.65	8.9	13.78	12.92	2.46462e-07	0.948177	8.26572e-06	0.515068	8.22576e-08	0.903172	3.3773e-06	0.366608
Os01g0150200	45.04	29.23	44.73	42.05	3.27063e-11	0.974649	2.05882e-08	0.377813	8.63176e-12	0.961518	7.0724e-09	0.242564
Os01g0150400	0	0	0.36	0		0.368878		0.333493		0.22338		0.205206
Os01g0150500	0	0	0	0
Os01g0150800	3.4	3.22	3.85	3.4	0.822195	0.640363	0.824624	0.618041	0.777296	0.499	0.783816	0.485796
Os01g0151100	26.81	41.92	29.24	39.91	1.83097e-27	0.115356	0.233512	8.77761e-14	2.70982e-28	0.052289	0.171565	9.47868e-15
Os01g0151200	29.01	24.5	26.64	24.67	0.43025	0.174148	0.49807	0.978692	0.33861	0.0857504	0.410152	0.971876
Os01g0151400	9.83	7.28	13.03	14.01	0.000595585	0.000422629	1.1109e-17	0.417415	0.000266316	9.56272e-05	2.53182e-18	0.275042
Os01g0151500	2.56	1.15	2.08	3.93	0.000519332	0.425076	7.18569e-10	0.000632837	0.000230772	0.272138	2.28e-10	0.000168366
Os01g0151600	21.69	41.45	14.78	13.74	2.12783e-31	5.49882e-07	7.15964e-74	0.491079	2.84986e-32	8.28214e-08	5.48374e-75	0.344672
Os01g0151700	0.83	0.27	0.9	0.49	0.0370046	0.895752	0.367285	0.241296	0.0214082	0.831114	0.285374	0.136446
Os01g0151900	2.91	2.81	2.7	2.76	0.856029	0.721124	0.915588	0.929309	0.815474	0.609006	0.885542	0.887568
Os01g0152000	0.09	0.31	0.27	0.26	0.00534751	0.0377668	0.623073	0.962635	0.0026993	0.0139503	0.543392	0.950436
Os01g0152050	0.12	0	0.05	0	0.0580895	0.497438		0.330583	0.0349882	0.340096		0.205206
Os01g0152100	0	0	0.17	0.25		0.20883	0.0642097	0.738959		0.107576	0.0409094	0.640814
Os01g0152200	0.68	0.19	0.6	0.06	0.0687981	0.864454	0.400471	0.0175239	0.0419928	0.791612	0.32024	0.00639014
Os01g0152300	158.32	96.03	166.74	163.29	4.23745e-23	0.386587	2.79816e-26	0.667385	7.04882e-24	0.24075	4.90342e-27	0.537536
Os01g0152500	0.62	1.24	1.31	1.35	0.0181159	0.0144722	0.730532	0.934943	0.0099276	0.00466024	0.679158	0.89536
Os01g0152600	1.54	2.08	1.68	1.44	0.0854826	0.705904	0.0300255	0.492173	0.0532884	0.593596	0.0180263	0.345472
Os01g0152675	0.28	0.89	0	0.27	0.444748	0.665894	0.399847	0.683475	0.351688	0.537512	0.32024	0.565724
Os01g0152700	102.74	87.69	84.27	96.74	0.53307	0.67165	0.612769	0.775333	0.434952	0.54998	0.5518	0.680732
Os01g0152800	1.03	5.76	1.76	2.58	3.47178e-42	0.00434435	1.93873e-15	0.0137184	3.7261e-43	0.00121427	4.79832e-16	0.00487728
Os01g0152850	0.7	0	0	0	7.76923e-10	3.33066e-09			2.20844e-10	3.98214e-10
Os01g0152900	70.33	31.7	103.1	92.59	2.57448e-24	3.47443e-10	1.21943e-49	0.0758333	4.1493e-25	3.79474e-11	1.32015e-50	0.0338686
Os01g0152950	5.7	9.53	5.63	7.31	0.000139495	0.965387	0.0393542	0.120958	5.82562e-05	0.935878	0.0242172	0.0590728
Os01g0153050	0.06	0	0.09	0.02	0.194519	0.752014	0.611908	0.279082	0.13478	0.64758	0.546968	0.164572
Os01g0153100	216.07	151.05	292.32	277.71	8.34536e-21	1.88367e-19	1.93678e-65	0.127149	1.49509e-21	1.14173e-20	1.64868e-66	0.0627198
Os01g0153150	0.45	0.22	0.33	0.39	0.0153214	0.32834	0.0715762	0.656236	0.00826204	0.192223	0.046197	0.521764
Os01g0153200	6.68	4.65	5.45	4.95	0.590915	0.824485	0.947675	0.872865	0.502264	0.742074	0.927678	0.801742
Os01g0153250	1.66	2.03	2.45	2.1	0.258811	0.0286021	0.865561	0.433149	0.185363	0.0101312	0.827982	0.288594
Os01g0153300	120.16	60.42	165.48	161.11	1.65279e-32	1.0179e-11	1.21374e-75	0.57859	2.15276e-33	9.922e-13	9.07728e-77	0.44266
Os01g0153400	13.52	17.49	15.41	17.8	0.00624718	0.266567	0.871377	0.171131	0.00318556	0.147441	0.835404	0.0895028
Os01g0153700	6.03	2.14	7.13	6.1	2.50215e-11	0.249011	7.54255e-12	0.262941	6.56958e-12	0.134115	2.16898e-12	0.151458
Os01g0153800	0.58	0	0.55	0.14	0.00888184	0.958345	0.366409	0.141694	0.00462774	0.92111	0.28604	0.0712378
Os01g0154500	0.06	0.17	0.06	0.11	0.444711	0.965177	0.660702	0.808928	0.351688	0.944774	0.603506	0.723452
Os01g0154550	0	0	0	0
Os01g0154600	0.24	0.08	0.17	0.15	0.497238	0.837643	0.745346	0.927675	0.399216	0.75777	0.6954	0.880892
Os01g0155000	13.57	30.48	7.63	23.38	1.32193e-24	1.37347e-06	0.000151282	4.49054e-30	2.11082e-25	2.17352e-07	6.88668e-05	2.70188e-31
Os01g0155200	0.03	0	0	0.13	0.587995	0.660211	0.0638938	0.0963472	0.519192	0.537512	0.0409094	0.0452642
Os01g0155300	1.98	1.07	3.58	5.64	0.108005	0.0461564	2.94194e-10	0.043596	0.0696182	0.01762	9.1339e-11	0.0179034
Os01g0155400	27.72	33.62	30.69	28.76	0.00118495	0.157547	0.00708092	0.367385	0.000548132	0.0759622	0.0038796	0.234696
Os01g0155500	2.04	1.88	1.43	2.6	0.637109	0.0692193	0.0342065	0.000343355	0.568372	0.0283954	0.0207228	8.74412e-05
Os01g0155600	133.63	158.98	136.38	135.59	1.94428e-09	0.624752	1.76444e-08	0.853603	5.65508e-10	0.461726	6.04436e-09	0.777912
Os01g0155800	156.45	55.7	202.32	140.16	3.53901e-74	3.84572e-09	9.56356e-57	5.35238e-18	2.36936e-75	4.6243e-10	9.2582e-58	4.75472e-19
Os01g0156000	0.26	0	0	0	0.107214	0.155957			0.068671	0.0748902
Os01g0156300	0.11	0.22	0.46	0.71	0.66306	0.320462	0.203252	0.656359	0.596758	0.186094	0.145544	0.52237
Os01g0157500	0.14	0	0	0	0.599758	0.66982			0.519192	0.537512
Os01g0157600	0.24	0.08	0.17	0	0.496275	0.836859	0.537764	0.331617	0.399216	0.75777	0.45514	0.205206
Os01g0157700	0.14	0.15	0.46	0	0.981254	0.488214	0.536662	0.18026	0.971488	0.330652	0.45514	0.0960676
Os01g0157800	5.93	3.88	5.49	7.49	0.123863	0.821151	0.00755259	0.261622	0.0810356	0.738484	0.0041524	0.150513
Os01g0157900	127.93	101.66	92.62	90.83	2.07052e-10	1.38009e-17	0.00523953	0.683088	5.70282e-11	9.19342e-19	0.00281724	0.573774
Os01g0158000	18.7	30.24	19.15	20.68	1.11543e-16	0.903333	1.79833e-11	0.24422	2.3273e-17	0.840358	5.26346e-12	0.138312
Os01g0158100	2.17	1.57	1.42	2.15	0.413527	0.361582	0.420469	0.357218	0.323844	0.21639	0.339088	0.226796
Os01g0158200	12.7	4.57	16.96	13.83	8.58724e-22	0.000591364	5.94521e-27	0.0141604	1.49027e-22	0.000138012	1.02251e-27	0.0050472
Os01g0158400	16.43	6.09	10.2	12.46	6.30439e-12	0.00173189	8.51419e-06	0.443079	1.60611e-12	0.000443566	3.48078e-06	0.303496
Os01g0158500	28.45	14.7	15.19	10.13	1.7013e-30	7.78993e-27	7.16767e-07	1.04969e-07	2.33674e-31	3.4688e-28	2.71272e-07	1.74378e-08
Os01g0158533	0.07	0.05	0	0.04	0.986909	0.675559	0.950135	0.692923	0.971488	0.537512	0.931178	0.565724
Os01g0158566	0.5	0.34	1.07	2.2	0.774947	0.436927	0.00771138	0.249394	0.723476	0.286652	0.00424426	0.141878
Os01g0158600	1.93	1.06	2.15	1.63	0.000795542	0.605813	0.0236865	0.118959	0.000361322	0.464014	0.0140201	0.0578512
Os01g0158800	0	0	0.14	0		0.617666		0.584537		0.463844		0.438332
Os01g0158900	25.22	24.17	30.39	24.33	0.369238	6.29899e-06	0.614492	0.00366778	0.285142	1.07552e-06	0.534658	0.0011389
Os01g0159000	2.67	1.51	2.15	1.27	0.0404717	0.516234	0.623019	0.106789	0.0235268	0.357342	0.543284	0.0510928
Os01g0159200	10.92	0.26	17.52	21.06	3.74339e-22	0.00244469	3.29338e-45	0.222481	6.417e-23	0.000644946	3.86802e-46	0.123741
Os01g0159300	69.86	51.04	35.1	23.18	3.7698e-19	1.67307e-70	9.52358e-69	4.89521e-16	7.13012e-20	2.5543e-72	7.785e-70	4.75268e-17
Os01g0159400	61.35	90.21	60.75	54.81	2.76068e-34	0.846303	2.01564e-55	0.00902977	3.4639e-35	0.770518	1.99295e-56	0.00305224
Os01g0159600	1.25	0	0.22	0	0.000691289	0.0309043		0.333389	0.000311862	0.0110828		0.205206
Os01g0159800	20.46	40.74	13.66	20.16	2.16289e-23	6.65406e-06	1.78671e-26	4.61186e-05	3.56774e-24	1.14027e-06	3.1169e-27	1.03649e-05
Os01g0160100	14.8	15.22	11.67	12.8	0.743935	0.00367019	0.0207773	0.335251	0.688724	0.001008	0.0122019	0.209714
Os01g0160150	0.04	0.05	0.09	0	0.986677	0.691611	0.542858	0.334018	0.971488	0.570792	0.45514	0.205206
Os01g0160700	0.3	0.11	0.28	0.08	0.0814299	0.908623	0.698685	0.0594488	0.0505756	0.848748	0.643818	0.0257056
Os01g0160800	2.55	7.31	1.1	1.64	5.35886e-09	0.0103108	1.869e-14	0.341073	1.60168e-09	0.00318398	4.81524e-15	0.2145
Os01g0161200	0.02	0	0.03	0.2	0.596466	0.966272	0.00305573	0.0302626	0.519192	0.944774	0.00160012	0.0118453
Os01g0162200	0	0.18	0	0	0.171086		0.148924		0.115762		0.103577
Os01g0162300	0.15	0.31	0.08	0.14	0.520834	0.778976	0.466552	0.811708	0.422532	0.681242	0.381304	0.723452
Os01g0162400	0.09	0.09	0.1	0	0.979416	0.962739	0.534264	0.575919	0.971488	0.944774	0.45514	0.438332
Os01g0162500	0.17	1.41	0.07	0.38	2.3556e-12	0.319774	8.69718e-08	0.00445502	5.89252e-13	0.184996	3.10636e-08	0.00140605
Os01g0162701	2.25	2.78	2.57	4.66	0.371945	0.644076	0.00230111	0.00117075	0.287418	0.502944	0.00118691	0.000327596
Os01g0162800	0.19	0.08	0.29	0.18	0.232917	0.450311	0.263235	0.378606	0.165264	0.297284	0.195692	0.243244
Os01g0162900	1.69	0.94	2.39	2.74	0.0344434	0.143213	2.05528e-06	0.583103	0.0198408	0.0675606	8.03214e-07	0.447184
Os01g0163000	0.12	0.04	0.3	0.07	0.197817	0.145275	0.523599	0.0273844	0.137958	0.068761	0.435024	0.0105951
Os01g0164075	0	0	0	0
Os01g0164300	0	0	0.41	2.02		0.36771	0.00165216	0.056657		0.22338	0.00083679	0.024292
Os01g0164400	37.48	32.17	48.87	42.55	0.0390007	8.32837e-05	4.30638e-05	0.0402018	0.0226316	1.68013e-05	1.86921e-05	0.0163423
Os01g0164500	12.74	6.36	11.99	14.9	1.84793e-15	0.568872	7.44591e-25	0.00616634	4.05242e-16	0.406138	1.35636e-25	0.00201018
Os01g0164600	3.6	3.86	2.26	4.05	0.748993	0.0564769	0.823069	0.00872926	0.694326	0.0222304	0.782122	0.00294306
Os01g0164650	0.18	0.37	0.19	0	0.662913	0.965081	0.288069	0.579553	0.596758	0.944774	0.217122	0.438332
Os01g0164700	8	7.22	9.54	8.11	0.346259	0.0916415	0.264524	0.109857	0.260366	0.039459	0.196772	0.0527448
Os01g0164800	3.51	1.85	5.82	5.08	0.00527156	0.00557532	4.12712e-07	0.481597	0.00265904	0.00160454	1.53746e-07	0.336542
Os01g0164900	0.57	0.4	1.19	0.59	0.531035	0.0906244	0.481629	0.0901609	0.43308	0.038956	0.395602	0.0414508
Os01g0165000	23.33	23.64	16.85	14.7	0.335364	5.83946e-06	3.93386e-13	0.00133601	0.25105	9.92674e-07	1.07199e-13	0.000377888
Os01g0165100	21.33	14.22	22.04	8.03	2.5454e-08	0.713078	3.68349e-10	1.77593e-35	7.91858e-09	0.600978	1.15075e-10	9.39702e-37
Os01g0165200	17.6	7.92	14.47	10.39	5.37238e-21	0.29674	0.00252732	1.8086e-06	9.55522e-22	0.168786	0.00131048	3.40924e-07
Os01g0165600	1.73	0.54	2.42	4.28	0.105577	0.589659	5.68004e-05	0.180134	0.0673036	0.427692	2.48652e-05	0.0952624
Os01g0165800	3.32	3.65	4.6	4.44	0.557976	0.01996	0.135131	0.820706	0.457514	0.00672236	0.0928176	0.73912
Os01g0166100	18.28	25.21	20.4	19.2	2.55315e-05	0.277865	0.000230092	0.551965	9.94086e-06	0.155539	0.000106465	0.401146
Os01g0166200	0.84	0.66	1.02	1.4	0.71807	0.785016	0.171785	0.612395	0.660466	0.694258	0.121094	0.479936
Os01g0166300	11.38	6.33	8.83	15.05	0.0043135	0.276026	2.95631e-06	0.00436423	0.00214616	0.154194	1.16795e-06	0.00137472
Os01g0166400	1.52	0.71	2.3	4.8	0.0699128	0.0870451	1.07598e-14	0.000342041	0.042766	0.0370738	2.74354e-15	8.70626e-05
Os01g0166500	7.24	2.1	8.28	8.02	1.55914e-09	0.501685	1.06722e-11	0.866006	4.5064e-10	0.344096	3.09068e-12	0.793906
Os01g0166700	8.78	2.07	15.81	17.9	3.75543e-17	4.97346e-08	1.25808e-53	0.260034	7.66734e-18	6.65854e-09	1.27323e-54	0.149432
Os01g0166800	6.33	0.82	9.4	10.27	1.10741e-30	0.000183908	1.65268e-60	0.442973	1.51147e-31	3.91046e-05	1.50717e-61	0.303338
Os01g0167100	4.24	3.14	8.36	7.28	0.12472	0.00354101	6.04064e-05	0.516447	0.0816584	0.000968712	2.6529e-05	0.367806
Os01g0167400	13.57	9.1	12.21	9.05	0.000328201	0.434844	0.961116	0.0143389	0.000142421	0.28469	0.95547	0.00511824
Os01g0167500	248.3	49.54	199.1	116.16	0	2.63827e-27	8.97603e-142	1.62621e-113	0	1.16017e-28	3.54352e-143	3.1357e-115
Os01g0167600	3.03	0.79	3.59	3.61	6.57998e-05	0.599733	1.56678e-06	0.99544	2.66216e-05	0.438814	6.0665e-07	0.99406
Os01g0167700	3.41	0.33	3.08	2.21	4.52339e-34	0.524305	9.44264e-19	0.0141598	5.70414e-35	0.364212	2.08046e-19	0.00504652
Os01g0167750	1.02	0.83	1.06	1.41	0.570182	0.937091	0.0669409	0.382331	0.481766	0.885886	0.042968	0.246044
Os01g0167800	4.21	3.79	3.42	3.91	0.40975	0.123441	0.820885	0.356876	0.320628	0.056868	0.779912	0.226418
Os01g0167900	8.11	0.51	8.64	8.96	2.0566e-45	0.648254	3.4771e-52	0.809413	2.08512e-46	0.507306	3.61254e-53	0.719736
Os01g0168100	139.56	50.85	61.53	67.15	4.08174e-172	5.88549e-137	2.27876e-12	6.92605e-05	1.13073e-173	4.47354e-139	6.41236e-13	1.59366e-05
Os01g0168200	13.73	7.72	18.59	22.52	4.10669e-05	0.01626	4.06802e-19	0.100014	1.6318e-05	0.00530542	8.85478e-20	0.0473642
Os01g0168300	18.2	11.85	22.73	23.69	6.23113e-06	0.0134569	7.51391e-16	0.679747	2.30148e-06	0.00428808	1.82861e-16	0.568534
Os01g0168350	0.17	0.2	0.38	0	0.978794	0.687102	0.533524	0.329624	0.971488	0.570792	0.45514	0.205206
Os01g0168400	27.63	24.91	22.87	16.98	0.0846002	0.00209506	2.36088e-10	4.91777e-06	0.0527102	0.000547174	7.3012e-11	9.70614e-07
Os01g0168450	0.21	0	0.09	0.08	0.0581696	0.497818	0.364554	0.926511	0.0349882	0.340096	0.28604	0.880892
Os01g0168500	15.15	10.13	14.66	11.01	2.87133e-06	0.770322	0.433594	0.001316	1.03224e-06	0.669226	0.350768	0.000371806
Os01g0168600	13.29	3.79	21.3	12.42	2.25921e-38	4.83622e-13	4.85992e-34	7.08823e-17	2.61658e-39	4.27236e-14	7.06988e-35	6.619e-18
Os01g0168800	37.55	3.79	58.54	76.87	6.99082e-118	2.96233e-17	8.23595e-302	7.18128e-10	2.96638e-119	2.0033e-18	1.4e-303	1.00681e-10
Os01g0168850	0	0	0.5	0.68		0.114995	0.035139	0.793161		0.0518068	0.0213938	0.701014
Os01g0169000	1.21	0	0	4.06	0.345306	0.428166	0.0191396	0.0322879	0.26453	0.278656	0.0111881	0.0128036
Os01g0169400	4.8	4.58	6.34	8.36	0.806832	0.126513	2.44324e-05	0.0691876	0.75849	0.0585062	1.03926e-05	0.0304744
Os01g0169500	26.74	39.29	27.71	29.57	1.27535e-43	0.00648927	4.75808e-23	0.470084	1.33916e-44	0.00189043	9.1155e-24	0.326708
Os01g0169800	25.61	8.03	45.95	74.34	3.04214e-61	1.33956e-36	0	7.71226e-43	2.39096e-62	4.31312e-38	0	3.52626e-44
Os01g0169900	33.26	45.08	32.81	30.75	1.95685e-13	0.832234	1.27891e-20	0.238982	4.65874e-14	0.751112	2.63898e-21	0.134899
Os01g0170000	20.58	8.05	8.79	6.39	4.41661e-20	1.69465e-16	0.116887	0.0330321	8.11172e-21	1.19798e-17	0.0792966	0.0131253
Os01g0170051	6.08	5.35	2.74	2.46	0.277255	2.85359e-10	1.27558e-09	0.609745	0.20033	3.08874e-11	4.09678e-10	0.477486
Os01g0170100	4.19	5.8	4.74	5.29	0.0909426	0.637045	0.618144	0.657907	0.057214	0.495542	0.556944	0.52392
Os01g0170300	8.25	2.21	17.01	18.03	5.59418e-50	7.8451e-41	1.29982e-189	0.301148	5.2783e-51	2.2291e-42	3.6811e-191	0.180992
Os01g0170500	8.85	1.95	19.25	15.95	4.10317e-29	1.55631e-23	1.54472e-75	0.00943903	5.84398e-30	7.92524e-25	1.15779e-76	0.00320762
Os01g0170600	9.17	13.34	9.75	10.48	1.98472e-10	0.815228	2.90807e-06	0.266123	5.45992e-11	0.731748	1.14823e-06	0.153566
Os01g0170700	0.47	0.09	0.82	0.45	0.00658315	0.158649	0.00880075	0.107367	0.00337304	0.0765608	0.0048808	0.0514072
Os01g0170800	5.38	8.34	5.32	5.59	0.000154651	0.964001	0.00038643	0.789396	6.48578e-05	0.934126	0.000182848	0.696108
Os01g0170900	0.16	0.43	0.53	1.64	0.345326	0.264725	0.00604942	0.0264166	0.26482	0.146033	0.00328884	0.010161
Os01g0171000	6.72	2.73	12.56	16.87	3.45303e-14	3.90487e-14	3.71383e-87	2.22223e-05	7.95038e-15	3.20884e-15	2.45208e-88	4.78582e-06
Os01g0171100	0.06	0.06	0.07	0	0.980367	0.963924	0.535543	0.577558	0.971488	0.944774	0.45514	0.438332
Os01g0171800	7.84	3.36	11.62	6.7	1.45067e-09	0.000383261	2.09027e-06	4.22147e-07	4.18136e-10	8.60192e-05	8.1723e-07	7.44982e-08
Os01g0172000	13.81	10.48	16.56	19.51	0.00281707	0.0492417	9.20209e-15	0.0507639	0.00136919	0.0189777	2.3391e-15	0.0213348
Os01g0172100	10.5	2.13	11.03	24.73	2.38961e-30	0.708155	6.38735e-111	7.68565e-27	3.29402e-31	0.595812	3.28454e-112	5.04314e-28
Os01g0172200	12.06	5.71	17.36	18.97	2.78514e-22	2.36261e-09	6.51074e-71	0.164191	4.75402e-23	2.78466e-10	5.19184e-72	0.085169
Os01g0172300	37	24.86	34.48	28.34	1.32994e-07	0.450143	0.134766	0.0149031	4.3668e-08	0.297026	0.0925534	0.00534414
Os01g0172400	290.99	768.95	257	287.92	0	0.00528486	0	9.04594e-07	0	0.00151215	0	1.65005e-07
Os01g0172600	105.7	23.8	92.19	25.34	1.11252e-100	0.0179607	0.606535	2.71931e-74	5.529e-102	0.00597108	0.525008	7.78624e-76
Os01g0172701	6.96	4.52	8.92	3.92	0.0242977	0.18397	0.535454	4.17725e-06	0.0135474	0.091853	0.44707	8.1759e-07
Os01g0172800	21.89	13.34	27.47	19.07	3.55775e-05	0.0485433	0.00465178	0.000655127	1.40518e-05	0.0186547	0.00248732	0.000174698
Os01g0173000	0.39	0.92	0.75	0.44	0.0011009	0.037701	0.00305399	0.075748	0.000507642	0.01391	0.0015969	0.0338232
Os01g0173100	58.69	30.53	82.9	62.19	5.57516e-15	5.74791e-07	4.07732e-18	1.44866e-05	1.2448e-15	8.67606e-08	9.15332e-19	3.04558e-06
Os01g0173600	1.69	0.08	2.86	1.15	2.1978e-05	0.125518	0.0010889	0.00711148	8.50842e-06	0.0580052	0.000540288	0.00235406
Os01g0173900	11.7	11.09	10.78	14.22	0.345355	0.175796	9.0925e-08	8.25058e-09	0.259618	0.0868484	3.25442e-08	1.24984e-09
Os01g0173950	0	0	0.36	0		0.36386		0.329385		0.22338		0.205206
Os01g0174000	7.55	2.91	12.14	7.44	6.76252e-06	0.00309806	8.15707e-06	0.0016292	2.5065e-06	0.00083864	3.3313e-06	0.000467856
Os01g0174100	34.71	49.28	28.98	30.16	7.30205e-05	0.127215	1.82313e-08	0.810078	2.96738e-05	0.0588808	6.2496e-09	0.72644
Os01g0174200	1.75	0.91	1.42	1.53	0.270105	0.749018	0.404979	0.930258	0.194133	0.642972	0.325054	0.888984
Os01g0174300	27.35	5.24	36.38	42.99	1.97396e-62	1.17854e-05	4.99271e-129	0.00778254	1.52589e-63	2.0915e-06	2.15614e-130	0.00259602
Os01g0174400	0.64	0.52	0.64	0.38	0.581758	0.991224	0.366356	0.152969	0.493458	0.988184	0.284568	0.0779618
Os01g0174500	14.78	7.97	22.42	16.16	5.30738e-07	4.23185e-05	9.79735e-11	0.00526482	1.80781e-07	8.1506e-06	2.96978e-11	0.00168896
Os01g0174700	2.24	8.33	2.65	8.98	2.34129e-14	0.547168	0.0461662	1.83849e-18	5.3596e-15	0.384824	0.0287014	1.60178e-19
Os01g0174900	36.13	59.56	26.53	47.61	1.00623e-13	0.000546362	0.000371066	6.07e-14	2.36418e-14	0.000126672	0.000175359	6.50784e-15
Os01g0175000	57.33	50.84	59.39	82.53	0.0152048	0.638485	1.2889e-28	4.4027e-14	0.00819716	0.497224	2.1182e-29	4.67768e-15
Os01g0175100	124.09	51.68	110.67	25.42	6.30776e-68	0.0175831	1.32999e-21	8.52157e-129	4.53484e-69	0.00582606	2.65798e-22	1.46455e-130
Os01g0175400	2.54	2.88	0.61	2.25	0.620075	2.48679e-05	0.316082	0.000174113	0.551262	4.60624e-06	0.241514	4.2449e-05
Os01g0175500	5.91	13.98	2.94	3.91	5.03583e-17	1.8451e-05	1.39738e-30	0.165866	1.03416e-17	3.35626e-06	2.19836e-31	0.0861178
Os01g0175700	0.03	0	0	0	0.59868	0.668569			0.519192	0.537512
Os01g0175850	0.85	1.5	0.48	0.71	0.0936786	0.307292	0.0268964	0.52821	0.059128	0.17559	0.0160374	0.37804
Os01g0176000	14.86	8.74	15.27	11.53	7.41759e-10	0.815808	0.00309718	0.00105323	2.1043e-10	0.732348	0.00162395	0.000292982
Os01g0176050	3.67	2.5	3.41	1.05	0.0676379	0.797673	0.00100507	1.7703e-06	0.041242	0.712504	0.00049668	3.33362e-07
Os01g0176100	1.51	2.69	1.94	0.97	0.0184179	0.457971	7.68194e-05	0.0256809	0.0101011	0.303506	3.40952e-05	0.00980682
Os01g0176200	2.77	4.33	2.97	5.1	0.0119757	0.816403	0.264836	0.000937388	0.00637128	0.733122	0.197047	0.000258248
Os01g0176300	0.64	0.69	1.46	1.19	0.825917	0.00216607	0.0446366	0.446014	0.782322	0.000567202	0.0276904	0.299366
Os01g0176400	2.02	0.42	2.4	4.62	0.00260749	0.69801	1.64629e-09	0.0254323	0.00126179	0.584066	5.31546e-10	0.00970452
Os01g0176500	8.64	0.37	16.46	14.17	4.58394e-63	1.10132e-18	4.53841e-119	0.0796458	3.49932e-64	6.92682e-20	2.1342e-120	0.0358872
Os01g0176700	2.47	4.67	3.26	4.6	2.96784e-05	0.164681	0.926942	0.030662	1.16372e-05	0.0800788	0.901482	0.0120234
Os01g0176751	0.69	2.97	1.86	2.4	0.000100145	0.0382963	0.469592	0.56254	4.12184e-05	0.0141796	0.38459	0.410736
Os01g0176800	2.85	0.66	6.53	5.83	2.34826e-18	8.34489e-18	1.93128e-57	0.249339	4.57702e-19	5.50718e-19	1.85124e-58	0.141895
Os01g0177100	0.63	0.17	0.68	0.76	0.000996178	0.929101	5.13329e-05	0.683196	0.000457438	0.874726	2.23976e-05	0.572036
Os01g0177150	0.05	0	0.03	0.12	0.349637	0.778018	0.0641965	0.289505	0.26453	0.681242	0.0409094	0.172408
Os01g0177200	23.34	21.09	30.9	29.19	0.0438396	2.20226e-10	1.23725e-13	0.246759	0.0256446	2.36506e-11	3.3005e-14	0.140093
Os01g0177400	0	0.07	0.08	1.55	0.581323	0.624448	1.90279e-05	5.14148e-05	0.48117	0.463844	8.01502e-06	1.16099e-05
Os01g0177500	0	0.11	0	0.23	0.58207		0.74637	0.445658	0.48117		0.6954	0.30088
Os01g0177900	0.24	0.24	0.16	0.81	0.96239	0.786617	0.0108673	0.0390804	0.93308	0.696906	0.00612816	0.0158222
Os01g0178000	47	42.94	52.54	35.77	0.0110812	0.0312022	7.99759e-05	4.86027e-20	0.00586522	0.0112049	3.55434e-05	3.96808e-21
Os01g0178100	10.62	13.51	10.32	13.56	0.00985513	0.837026	0.974457	0.0051042	0.00517278	0.75642	0.970748	0.00163019
Os01g0178200	12.28	6.52	12.52	11.44	1.0461e-05	0.92745	0.000115912	0.584739	3.9405e-06	0.872778	5.22064e-05	0.430508
Os01g0178300	15.8	6.37	10.21	4.1	5.81989e-05	0.0605298	0.193779	0.00191008	2.34344e-05	0.0240962	0.137896	0.000558002
Os01g0178400	16.07	9.74	22.74	22.4	0.000292077	0.00421546	1.32785e-11	0.899697	0.000126232	0.00117522	3.85854e-12	0.840168
Os01g0178500	42.59	72.16	40.97	39.26	5.85313e-24	0.650703	1.50623e-31	0.586824	9.51702e-25	0.509902	2.31324e-32	0.4507
Os01g0178700	11.53	4.87	9.7	4.6	5.8024e-19	0.0740643	0.678704	6.72264e-13	1.10554e-19	0.0307502	0.621976	7.64976e-14
Os01g0178775	0.1	0	0.1	0	0.593863	0.964759		0.579059	0.519192	0.944774		0.438332
Os01g0178900	6.79	4.88	6.71	4.74	0.0138295	0.95866	0.855973	0.013439	0.00741396	0.921788	0.817462	0.00476366
Os01g0179000	393	27.2	275.53	54.83	0	6.98346e-105	9.53101e-51	0	0	6.675e-107	1.01525e-51	0
Os01g0179200	31.59	17.28	26.56	22.14	3.60922e-17	0.0189068	0.00220233	0.019566	7.35686e-18	0.00632078	0.001133	0.007261
Os01g0179300	153.89	94.7	145.82	118.25	1.95735e-11	0.170513	0.0249576	0.0156864	5.11318e-12	0.083582	0.014824	0.00565182
Os01g0179400	5.72	8.43	7.9	6.87	3.53084e-13	1.12969e-08	6.04142e-05	0.0144171	8.49384e-14	1.41884e-09	2.65364e-05	0.00515312
Os01g0179500	18.82	20.27	18.6	17.99	0.141057	0.865562	0.0110158	0.583272	0.093239	0.793248	0.00621622	0.44737
Os01g0179600	0	0.14	0	1.59	0.17091		1.39353e-07	5.47302e-10	0.115762		5.04906e-08	7.60254e-11
Os01g0179700	53.04	22.58	62.28	65.4	8.51103e-31	0.0155316	6.87854e-53	0.546493	1.15854e-31	0.0050475	7.0449e-54	0.396376
Os01g0179800	3.86	0.89	4.12	2.9	1.89055e-11	0.766135	5.35576e-07	0.052166	4.93554e-12	0.662814	2.01098e-07	0.0220082
Os01g0180000	5.5	1.16	10.68	8.14	7.36774e-22	5.07275e-12	1.18228e-41	0.00297504	1.2757e-22	4.83048e-13	1.47935e-42	0.000903266
Os01g0180300	5.36	10.84	5.3	7.08	1.49067e-13	0.784248	1.17641e-06	0.0590663	3.53256e-14	0.693118	4.5168e-07	0.0254888
Os01g0180400	1.99	0.69	3.56	7.97	0.00719938	0.0405289	8.38409e-22	9.91451e-06	0.00370956	0.0151121	1.6662e-22	2.03418e-06
Os01g0180600	2.74	2.3	3.49	2.74	0.178849	0.0524392	0.173439	0.043082	0.121602	0.0204084	0.122374	0.0176645
Os01g0180700	3.41	1.11	5.01	4.75	2.27023e-08	0.0126513	7.59317e-16	0.750355	7.0475e-09	0.00400456	1.84889e-16	0.653406
Os01g0180800	181.98	121.86	219.05	219.53	3.34577e-26	6.81829e-21	6.12075e-86	0.497177	5.11156e-27	3.88358e-22	4.08144e-87	0.349898
Os01g0180850	0.06	0	0	0	0.34705	0.429674			0.26453	0.278656
Os01g0181000	9.09	8.9	10.37	11.7	0.851995	0.266393	0.00303749	0.266681	0.811094	0.147335	0.00158787	0.153905
Os01g0181033	0	0.63	1.28	0	0.574962	0.366666	0.537452	0.331392	0.48117	0.22338	0.45514	0.205206
Os01g0181166	4.39	8.96	2.71	7.6	0.0134066	0.316926	0.543595	0.00341566	0.00717698	0.182294	0.454902	0.00105368
Os01g0181300	0.78	0.82	1.19	1.37	0.968298	0.55067	0.444924	0.940254	0.940318	0.387898	0.361686	0.914878
Os01g0182100	6.22	8.82	4.91	5.91	0.00275803	0.133436	0.00043944	0.262019	0.00133884	0.0622172	0.000208782	0.150783
Os01g0182200	46.63	31.06	55	47.1	1.57106e-10	0.0079564	3.49157e-11	0.00929381	4.29068e-11	0.00236896	1.03671e-11	0.00314988
Os01g0182300	17.17	2.27	14.9	16.97	2.95589e-22	0.426937	3.78122e-22	0.477862	5.05234e-23	0.27365	7.44258e-23	0.333408
Os01g0182400	3.07	2.59	3.49	2.27	0.3609	0.546752	0.511089	0.0157882	0.278188	0.384478	0.4225	0.0056936
Os01g0182500	10.95	14.81	7.78	10.7	0.0126454	0.0262657	0.00550018	0.0390393	0.00675022	0.00921622	0.00296262	0.0158005
Os01g0182600	586.87	346.47	593.91	419.26	0	0.312005	4.90098e-102	0	0	0.178903	2.76628e-103	0
Os01g0182700	1.94	3.56	1.46	2.58	0.0130979	0.484327	0.164447	0.0729904	0.0070013	0.325618	0.115512	0.0324012
Os01g0182832	0.97	4.13	2.6	1.21	4.92039e-14	1.84714e-05	8.24567e-12	0.000440193	1.13876e-14	3.36058e-06	2.37388e-12	0.000114118
Os01g0182900	30.65	56.95	28.1	33.24	1.37621e-31	0.290735	5.05532e-26	0.0175649	1.83178e-32	0.164308	8.93676e-27	0.00641528
Os01g0183000	18.41	12.29	8.78	5.43	8.1324e-07	1.93217e-16	3.54917e-14	0.00013416	2.80784e-07	1.37157e-17	9.24418e-15	3.2172e-05
Os01g0183100	14.3	5.45	15.55	20.57	7.38238e-27	0.366311	9.62303e-61	3.22442e-05	1.10998e-27	0.225398	8.73156e-62	7.08972e-06
Os01g0183300	42.65	2.91	14.07	11.24	1.38664e-295	2.0192e-105	5.40556e-39	0.00356083	2.01956e-297	1.92342e-107	7.13102e-40	0.00110282
Os01g0183400	1.09	0	1.31	1.04	0.00470947	0.78656	0.0056622	0.711154	0.00235786	0.696906	0.00305974	0.609066
Os01g0183500	0.34	0.35	0.37	0.97	0.981117	0.958627	0.182296	0.255408	0.95843	0.919536	0.12903	0.145983
Os01g0183600	2.7	4.83	2.05	4.89	0.000252802	0.264949	0.940454	3.68136e-07	0.000108503	0.145949	0.919098	6.44798e-08
Os01g0183633	11.52	9.6	11.53	18.24	0.185019	0.995638	4.35991e-09	3.52378e-05	0.126472	0.993754	1.44176e-09	7.79792e-06
Os01g0183800	82.45	201.71	63.48	103.79	6.56187e-244	4.13923e-12	3.14728e-156	1.34925e-46	1.23e-245	3.91724e-13	1.10821e-157	5.78196e-48
Os01g0183850	2.89	1.1	9.35	2.52	0.137048	0.00132956	0.227447	0.000292364	0.0903526	0.000332888	0.166661	7.36354e-05
Os01g0184000	16.03	16.46	13.03	19.95	0.961329	0.0181033	0.00192867	1.81796e-08	0.931796	0.006025	0.00098614	2.83776e-09
Os01g0184050	2.58	0.86	2.67	11.65	0.0147537	0.967728	4.6742e-20	5.02252e-11	0.00793878	0.938874	9.83066e-21	6.45204e-12
Os01g0184100	41.91	67.58	42.45	54.17	1.92338e-12	0.919475	0.000505189	0.00190096	4.78644e-13	0.862844	0.000242258	0.000554724
Os01g0184200	16.03	22.98	22.26	19.38	3.53396e-18	2.09949e-14	1.86818e-05	0.00123298	6.9338e-19	1.69649e-15	7.86374e-06	0.000346958
Os01g0184500	14.2	22.63	12.84	16.52	5.7134e-14	0.271774	1.06561e-07	0.000678849	1.32552e-14	0.151313	3.8305e-08	0.000181549
Os01g0184700	2.68	2.44	2.47	3.99	0.764513	0.829311	0.0214357	0.0380544	0.711046	0.747662	0.0126154	0.0153479
Os01g0184800	48.36	48.26	41.11	47.36	0.958504	0.0178724	0.773559	0.0453381	0.928104	0.00593938	0.728374	0.0186773
Os01g0184900	89.54	259.12	81.95	107.86	0	0.00224141	0	3.75041e-28	0	0.000588174	0	2.39442e-29
Os01g0185100	0.23	0	0	0.11	0.347928	0.430323	0.616525	0.684809	0.26453	0.278656	0.546968	0.565724
Os01g0185200	58.16	74.95	57.54	44.79	5.19834e-17	0.655241	1.60882e-62	9.39319e-13	1.06857e-17	0.514826	1.42282e-63	1.07613e-13
Os01g0185250	1.92	0.91	4.98	1.79	0.0740175	0.000268398	0.0978563	9.04069e-05	0.0456452	5.8567e-05	0.0650566	2.11172e-05
Os01g0185300	213.54	125.32	235.6	183.43	5.86949e-71	7.74142e-05	6.61041e-36	6.16885e-22	4.0776e-72	1.5544e-05	9.2606e-37	4.69034e-23
Os01g0185350	10.45	11.03	15.23	6.77	0.721957	0.00399501	0.000587625	7.8185e-10	0.664784	0.0011066	0.000283602	1.10018e-10
Os01g0185400	43.12	98.22	32.03	35.8	8.96095e-130	4.21011e-10	1.73409e-183	0.0454344	3.38912e-131	4.64356e-11	5.10446e-185	0.0187229
Os01g0185500	19.86	13.33	29.65	20.52	1.47769e-05	2.53639e-07	1.711e-06	1.05309e-06	5.63582e-06	3.67542e-08	6.64064e-07	1.93076e-07
Os01g0185900	50.93	30.67	53.03	33.58	1.44319e-29	0.454385	0.0955644	8.24605e-26	2.03154e-30	0.300522	0.063442	5.56774e-27
Os01g0186000	71.85	19.92	39.08	10.03	6.80852e-49	1.98625e-15	2.13126e-06	1.49162e-29	6.52346e-50	1.51493e-16	8.34026e-07	9.14796e-31
Os01g0186200	37.85	29.35	24.93	19.35	5.26809e-06	2.2381e-12	1.50638e-10	0.000460049	1.93389e-06	2.07864e-13	4.6067e-11	0.000119518
Os01g0186700	160.39	136.95	118.84	110.65	1.03315e-12	2.74495e-38	4.45647e-19	0.00926611	2.54088e-13	8.39048e-40	9.7164e-20	0.0031384
Os01g0186900	69.93	168.55	356.95	33.55	1.06758e-138	0	0	0	3.75436e-140	0	0	0
Os01g0186950	0	0	104.49	0		0		0		0		0
Os01g0187000	3.97	2.98	2.52	2.33	0.179729	0.0532514	0.316096	0.806491	0.122302	0.0207888	0.241514	0.716436
Os01g0187200	114.25	165.32	104.14	66.91	3.96538e-34	0.0178882	4.69672e-159	2.43434e-30	4.99652e-35	0.00594522	1.60447e-160	1.45685e-31
Os01g0187300	23.17	49.71	24	15.33	4.14149e-44	0.704035	2.30221e-87	2.2634e-09	4.31022e-45	0.59168	1.51551e-88	3.29734e-10
Os01g0187350	0.15	0	0.19	0	0.348034	0.963565		0.331893	0.26453	0.931		0.205206
Os01g0187400	35.09	43.53	43.07	35.41	3.58541e-16	5.56974e-14	1.77933e-15	2.2654e-13	7.6295e-17	4.62964e-15	4.39446e-16	2.52084e-14
Os01g0187500	22.95	34.16	20.32	20.77	1.10891e-15	0.0688921	1.28998e-23	0.802159	2.40456e-16	0.0282432	2.43748e-24	0.71145
Os01g0187600	1.34	0.61	0.98	0.19	0.0178924	0.38934	0.0256302	0.000565821	0.00979448	0.243696	0.0152437	0.000149259
Os01g0187900	15.76	12.51	13.96	16.05	0.0140922	0.275439	0.00680229	0.187636	0.00755804	0.153821	0.00371578	0.10119
Os01g0188100	63.67	117.56	38.2	33.18	1.85745e-64	3.05792e-25	6.87452e-204	0.026132	1.39207e-65	1.45644e-26	1.78896e-205	0.0100398
Os01g0188200	1.01	1.24	1.61	1.15	0.375321	0.0291984	0.730943	0.10753	0.290188	0.0103595	0.679588	0.0515096
Os01g0188400	569.93	840.99	355.4	340.57	0	9.30804e-207	0	0.632915	0	4.12962e-209	0	0.499548
Os01g0188525	0.05	0.05	0	0.05	0.987209	0.676197	0.950517	0.693635	0.971488	0.537512	0.931178	0.565724
Os01g0188900	77.06	66.43	63.53	83.26	1.80297e-05	8.84356e-08	9.70226e-12	2.9545e-15	6.92128e-06	1.22207e-08	2.80214e-12	2.96374e-16
Os01g0189100	2.74	1.87	1.7	3.12	0.0123405	0.0038598	0.000320969	6.35736e-05	0.00657514	0.00106612	0.0001508	1.45359e-05
Os01g0189700	11	16.54	8.38	14.54	4.08886e-11	0.106065	0.00806446	1.27627e-08	1.08346e-11	0.0468838	0.00444944	1.96175e-09
Os01g0189800	28.76	95.72	20.93	29.19	2.59709e-215	1.3728e-07	1.1262e-218	1.78316e-08	5.60052e-217	1.93108e-08	2.66832e-220	2.77884e-09
Os01g0190000	40.29	74.06	36.98	110.27	9.85106e-29	0.316879	4.03815e-21	2.01957e-104	1.41579e-29	0.182226	8.19344e-22	4.30444e-106
Os01g0190300	16.87	19.56	16.42	13.76	0.0468838	0.786584	9.21978e-07	0.0364187	0.0276058	0.69721	3.516e-07	0.0146048
Os01g0190400	4.73	8.41	6.33	10.36	1.3342e-06	0.0317805	0.0489178	1.7095e-05	4.68532e-07	0.0114436	0.030502	3.6149e-06
Os01g0190500	2.35	0.2	3.73	4.46	1.67623e-12	0.0151825	1.88937e-27	0.32935	4.1586e-13	0.00492314	3.21416e-28	0.205248
Os01g0191000	0.42	0.15	0.45	0.66	0.495804	0.957584	0.216523	0.738328	0.399216	0.919536	0.158003	0.640814
Os01g0191100	518.15	123.08	710.63	909.76	0	1.6703e-44	0	1.11584e-35	0	4.29916e-46	0	5.8755e-37
Os01g0191200	2.85	0.07	1.84	14.96	8.04891e-11	0.192087	1.07722e-60	8.17787e-35	2.16644e-11	0.0967894	9.78484e-62	4.36146e-36
Os01g0191300	18.9	28.47	20.94	21.27	5.21788e-09	0.085355	6.19186e-05	0.893328	1.55834e-09	0.0362398	2.72338e-05	0.832694
Os01g0191400	0.54	0.51	0.66	0.58	0.901801	0.634337	0.73926	0.738119	0.86548	0.493042	0.688024	0.640942
Os01g0191500	97.93	45.46	123.05	114.69	9.65128e-122	6.67629e-18	1.86951e-194	0.00930797	3.964e-123	4.38204e-19	5.1595e-196	0.00315558
Os01g0191700	28.23	32.29	19.48	45.11	0.0113104	2.32247e-10	2.0015e-14	3.96336e-64	0.00599514	2.49642e-11	5.16384e-15	1.30097e-65
Os01g0191800	14.98	0.19	28.71	22.36	2.77317e-67	5.70901e-16	4.88703e-104	0.000974695	2.01304e-68	4.20344e-17	2.69586e-105	0.000269406
Os01g0191900	83.94	100.79	49.01	59.42	1.98588e-05	7.88667e-27	2.52996e-33	0.0011189	7.65508e-06	3.51702e-28	3.72856e-34	0.00031215
Os01g0192000	173.54	96.09	114.01	84.4	7.05307e-81	1.24407e-51	4.04435e-09	2.86053e-21	4.39442e-82	2.7232e-53	1.33369e-09	2.23212e-22
Os01g0192300	102.48	40.89	65.67	49.6	2.1287e-111	4.4627e-31	0.000874119	2.1643e-12	9.55522e-113	1.68731e-32	0.000428124	2.53606e-13
Os01g0192401	0.22	0	0	0	0.601233	0.670883			0.519192	0.537512
Os01g0192500	1.7	4.25	2.07	4.34	0.00493011	0.687937	0.952005	0.0287939	0.00247732	0.572002	0.940946	0.0112045
Os01g0192550	4.03	0.19	6.21	2.4	7.99056e-16	0.0183697	8.28579e-09	4.15387e-07	1.72128e-16	0.00612682	2.78486e-09	7.3198e-08
Os01g0192600	12.77	5.48	13.9	15.93	5.80713e-14	0.48948	2.05034e-24	0.186988	1.34784e-14	0.332324	3.77194e-25	0.100756
Os01g0192700	0.09	0.08	0.17	0	0.982176	0.688888	0.537493	0.331409	0.971488	0.570792	0.45514	0.205206
Os01g0192900	0.18	3.51	0.57	3.5	9.54085e-19	0.0809241	0.975258	7.56719e-12	1.83366e-19	0.0340312	0.971578	9.20858e-13
Os01g0193400	4.75	6.16	3.6	4.79	0.0684156	0.111799	0.0654948	0.0949095	0.041748	0.049984	0.0419882	0.0440226
Os01g0193500	0	1.25	1.39	1.12	1.1287e-07	8.18078e-08	0.698266	0.595971	3.68882e-08	1.12328e-08	0.64263	0.46301
Os01g0193600	5.94	4.21	6.4	5.69	0.0034801	0.621935	0.0109266	0.369335	0.00171015	0.459218	0.0061641	0.236192
Os01g0193900	15.73	12.16	16.55	13.07	0.000363882	0.885987	0.74885	0.00454459	0.000158545	0.819366	0.702872	0.00143681
Os01g0194000	28.39	27.62	42.19	19.59	0.672467	1.101e-13	5.22071e-08	1.17112e-42	0.60759	9.33484e-15	1.83795e-08	5.37356e-44
Os01g0194200	7.86	1.7	8.51	11.37	1.33453e-22	0.604268	6.94756e-42	0.00618364	2.25712e-23	0.443374	8.66364e-43	0.00201602
Os01g0194300	149.48	125.04	72	41.06	2.00205e-15	1.08206e-176	6.89413e-301	1.74495e-57	4.3997e-16	5.96558e-179	1.17417e-302	6.3017e-59
Os01g0194600	488.79	187.85	181.05	182.8	1.75749e-197	6.37423e-203	0.54122	0.945853	4.23892e-199	2.97356e-205	0.463304	0.922522
Os01g0195000	9.38	10.56	13.01	16.41	0.184242	4.50915e-05	8.02309e-11	0.000901523	0.12588	8.72292e-06	2.42354e-11	0.000247466
Os01g0195200	16.65	2.93	31.66	35.24	6.80225e-61	5.16512e-27	1.97517e-185	0.0619174	5.38908e-62	2.28988e-28	5.7428e-187	0.0269088
Os01g0195300	1.26	2.62	5.86	1.2	0.204253	0.000613631	0.161593	0.000305478	0.14292	0.000143669	0.11339	7.71354e-05
Os01g0195400	6.34	0.06	20.99	19.87	1.80114e-29	7.85204e-30	1.23474e-96	0.590407	2.54258e-30	3.09686e-31	7.37856e-98	0.454366
Os01g0195500	53.64	36.93	62.79	70.92	1.14294e-09	0.00944913	2.07916e-31	0.0360686	3.28146e-10	0.00288708	3.20202e-32	0.0144563
Os01g0195801	0	0	0	0
Os01g0196300	1.38	0.55	0.79	0.27	0.00628541	0.114745	0.180165	0.0308968	0.00320568	0.0518698	0.127351	0.0121413
Os01g0196500	8.19	3.6	8.98	9.14	2.95089e-06	0.636241	3.00769e-08	0.939985	1.06182e-06	0.494688	1.04425e-08	0.912888
Os01g0196600	10.61	4.32	17.76	12.13	1.89118e-15	3.68008e-10	8.66818e-22	1.51072e-06	4.14978e-16	4.03736e-11	1.72351e-22	2.82288e-07
Os01g0196800	0.07	0.16	0.32	0.11	0.279972	0.0239622	0.549921	0.0738856	0.20298	0.0082649	0.47124	0.0329082
Os01g0197100	6.7	3.04	9.16	3.92	2.04885e-06	0.0213508	0.274114	8.0098e-10	7.29624e-07	0.00726042	0.204832	1.12839e-10
Os01g0197150	0.08	0	0.09	0	0.58999	0.962547		0.575602	0.519192	0.944774		0.438332
Os01g0197200	18.54	23.8	21.54	22.73	7.3593e-05	0.0406238	0.489574	0.515707	2.99138e-05	0.0151581	0.402658	0.367146
Os01g0197350	2.02	4.22	3.02	5.03	0.256416	0.633652	0.747846	0.448342	0.183545	0.492034	0.701046	0.30794
Os01g0197400	15.02	19.27	16.18	17.6	0.02418	0.624805	0.411668	0.57263	0.013473	0.482372	0.331166	0.420042
Os01g0197450	0.37	0.34	0.32	0.73	0.926172	0.844784	0.0828978	0.0864122	0.891358	0.768336	0.0544482	0.0393568
Os01g0197500	2.42	3.22	2.75	3.07	0.46648	0.786274	0.894376	0.823698	0.370962	0.696166	0.860448	0.742558
Os01g0197700	0	0	0.03	0		0.618795		0.585468		0.463844		0.438332
Os01g0197900	0.05	0.05	0.22	0	0.981715	0.32048	0.536952	0.0963915	0.971488	0.186094	0.45514	0.0449742
Os01g0198000	10.7	4.56	8.3	5.99	1.26328e-17	0.0090345	0.0258373	0.00230923	2.53268e-18	0.00273328	0.0153737	0.000684362
Os01g0198100	1.53	1.85	2.23	1.22	0.544706	0.211454	0.149133	0.0345658	0.445368	0.110218	0.103874	0.0138016
Os01g0198200	87.98	94.37	87.1	81.16	5.89577e-06	0.796679	6.87703e-12	0.0251328	2.1737e-06	0.710706	1.97444e-12	0.00956996
Os01g0198250	0	0	0.07	0		0.60761		0.575699		0.463844		0.438332
Os01g0198500	26.71	12.88	36.17	27.45	1.36683e-15	6.65081e-05	3.63742e-17	0.000178902	2.9779e-16	1.32196e-05	8.43316e-18	4.37434e-05
Os01g0198702	1.49	1.04	2.35	1.48	0.344659	0.177129	0.354143	0.147992	0.259026	0.0876286	0.274326	0.0749432
Os01g0198900	10.88	3.87	2.57	2.52	4.15541e-09	1.79118e-13	0.0853268	0.947739	1.23303e-09	1.54027e-14	0.0562424	0.925094
Os01g0199300	0.87	1.21	1.15	0.46	0.567677	0.667339	0.0951013	0.163386	0.46656	0.544708	0.063069	0.0840716
Os01g0199400	36.11	47.37	24.24	23.62	9.6565e-10	1.22903e-08	5.80383e-41	0.462124	2.75996e-10	1.54882e-09	7.36692e-42	0.320222
Os01g0199550	4.56	11.79	2.23	6.33	4.69414e-06	0.0429606	0.00112662	0.000537355	1.71697e-06	0.016215	0.000561112	0.000141369
Os01g0199900	16.09	20.1	16.2	22.36	0.000336139	0.957286	0.0712514	8.51289e-08	0.000145989	0.919718	0.0459242	1.40431e-08
Os01g0200000	22.14	18.66	25.53	23.51	0.0315773	0.0962786	0.00239366	0.345838	0.0180588	0.0419142	0.00123811	0.218478
Os01g0200200	0	1.76	0.26	0.69	0.0125678	0.624557	0.23491	0.59455	0.00670046	0.463844	0.172677	0.459682
Os01g0200300	31.06	29.27	38.82	36.76	0.397012	0.000292835	0.000124104	0.428131	0.308724	6.42242e-05	5.60062e-05	0.283442
Os01g0200350	1.5	1.75	1.94	1.45	0.546461	0.28511	0.418058	0.197124	0.446966	0.160459	0.337006	0.107388
Os01g0200400	11.91	4.06	21.52	21.55	9.31886e-14	2.03147e-09	7.70089e-43	0.988717	2.18518e-14	2.3778e-10	9.46406e-44	0.985146
Os01g0200500	13.19	9.8	15.41	16.63	0.00372708	0.149592	1.01031e-08	0.502449	0.00183831	0.0713508	3.41556e-09	0.354418
Os01g0200700	179.37	546.2	76.02	131.53	6.51708e-200	5.82707e-44	2.49577e-292	8.58483e-16	1.54592e-201	1.52263e-45	4.3899e-294	8.40684e-17
Os01g0200950	10.49	8.95	8.97	11.27	0.2707	0.367346	0.0966444	0.150564	0.194776	0.221158	0.0641812	0.0765028
Os01g0201000	28.7	29.41	29.25	36.18	0.854134	0.91046	0.0429516	0.0578793	0.813612	0.851384	0.026569	0.0248926
Os01g0201100	15.22	9.79	12.02	3.08	2.50196e-07	0.00920296	5.14858e-21	6.75587e-31	8.35618e-08	0.00280436	1.04803e-21	3.97776e-32
Os01g0201200	15.2	6.35	26.11	28.67	2.16628e-31	7.96627e-24	1.32237e-127	0.0789555	2.90208e-32	4.0125e-25	5.7585e-129	0.0355278
Os01g0201250	8.47	3.62	12.05	12.41	3.26989e-07	0.010649	6.82315e-17	0.872462	1.10099e-07	0.0033037	1.59938e-17	0.80185
Os01g0201275	1.52	1.59	2.97	1.56	0.9599	0.136433	0.996384	0.143292	0.929742	0.063859	0.995632	0.0722904
Os01g0201600	0	0.07	0	0	0.579511		0.541396		0.48117		0.45514
Os01g0201700	0.33	0.31	0.21	0.14	0.866132	0.742699	0.510489	0.69907	0.826334	0.634858	0.421686	0.592202
Os01g0201800	3.83	5.39	4.09	2.42	0.00690393	0.720701	2.12109e-09	0.0007314	0.0035516	0.608554	6.88816e-10	0.000196829
Os01g0201850	0.03	0.04	0.03	0	0.741073	0.95791	0.0760411	0.180315	0.685386	0.919536	0.0494106	0.0960676
Os01g0201900	36.31	58.03	38.56	29.35	1.91845e-39	0.239463	1.43191e-76	1.58936e-10	2.17482e-40	0.127997	1.06102e-77	2.1186e-11
Os01g0202500	20.34	10.66	14.19	7.14	8.56269e-14	3.17807e-05	0.00043947	8.70708e-11	2.00474e-14	5.98416e-06	0.000208782	1.13818e-11
Os01g0202700	0	0	0	0
Os01g0202800	16.23	15.88	15.12	12.32	0.874756	0.677822	0.0640628	0.187562	0.835752	0.556228	0.0407464	0.101144
Os01g0203000	62.28	38.49	81.62	39.37	1.98394e-20	2.07061e-09	0.750482	6.61067e-53	3.59574e-21	2.42564e-10	0.7046	2.5515e-54
Os01g0203300	1.55	1.95	2.83	3.03	0.419015	0.01642	0.0429945	0.808595	0.328364	0.00536138	0.0265984	0.718826
Os01g0203400	0.34	0.59	0.24	0.21	0.572099	0.838187	0.306007	0.928495	0.471106	0.75777	0.232902	0.880892
Os01g0203800	19.39	18.18	14.14	12.44	0.631085	0.000495871	1.50626e-10	0.0920558	0.562286	0.00011406	4.60584e-11	0.0424526
Os01g0203900	3.36	1.96	6.18	3.61	0.00316896	2.02008e-05	0.000623949	7.94015e-05	0.00154915	3.69102e-06	0.00030187	1.84006e-05
Os01g0204000	4.5	2.43	5.64	4.44	2.9361e-05	0.10189	3.54362e-05	0.0716303	1.15079e-05	0.0447658	1.52755e-05	0.0317166
Os01g0205100	22.74	18.46	21.71	20.67	0.00311673	0.607866	0.134993	0.58847	0.00152186	0.466122	0.0929664	0.434678
Os01g0205200	1.25	0.72	1.75	1.81	0.0759371	0.232869	0.000464171	0.930197	0.046902	0.123788	0.000221202	0.888716
Os01g0205500	169.85	71.13	192.84	283.69	7.69284e-90	0.000839593	5.30477e-294	4.13155e-37	4.30556e-91	0.00020175	9.2437e-296	2.1142e-38
Os01g0205550	0	0.44	0.46	0	0.319998	0.36702	0.28847	0.331945	0.236012	0.22338	0.217122	0.205206
Os01g0205600	21.89	38.96	14.25	11.55	2.23349e-11	0.000341667	8.4621e-36	0.168316	5.85086e-12	7.58926e-05	1.18769e-36	0.08752
Os01g0205700	63.53	40.47	71.63	61.06	9.77343e-18	0.0234826	7.35693e-15	0.00114275	1.95196e-18	0.00808338	1.86307e-15	0.00031921
Os01g0205800	2.44	2.2	2.71	2.01	0.754584	0.776693	0.781704	0.389586	0.700134	0.67585	0.736864	0.252798
Os01g0205900	2.99	0.27	5.13	3.83	1.87298e-09	0.012695	1.01291e-12	0.149557	5.44086e-10	0.00401964	2.80942e-13	0.075914
Os01g0206200	3.19	5.81	3.61	5.31	0.00440368	0.693702	0.64358	0.102455	0.00219366	0.578198	0.584762	0.0487318
Os01g0206300	0.05	0.2	0	0.05	0.278142	0.662148	0.241813	0.678689	0.201432	0.537512	0.178608	0.565724
Os01g0206600	36.59	29.24	36.27	49.69	0.130828	0.966633	4.80613e-05	0.0266864	0.08594	0.950898	2.09244e-05	0.0102863
Os01g0206650	0.1	0.25	0.45	1.05	0.279997	0.0239645	0.000118521	0.0219856	0.20298	0.0082649	5.34128e-05	0.0082468
Os01g0206700	1.37	0.73	1.6	1.17	0.112792	0.407031	0.157366	0.289567	0.0729468	0.25793	0.11012	0.172687
Os01g0206800	0.19	0	0.44	0.2	0.00886322	0.110888	0.00565567	0.123085	0.00462774	0.0493814	0.00305974	0.0603024
Os01g0207001	0	0.03	0	0	0.575784		0.538203		0.48117		0.45514
Os01g0207200	0.96	0.09	2.33	2.17	1.14641e-06	7.62705e-05	1.7037e-17	0.748352	4.00724e-07	1.52969e-05	3.9052e-18	0.651324
Os01g0207400	30.94	7.79	24.71	23.2	6.01899e-38	0.0152726	2.1901e-21	0.585773	7.02302e-39	0.00495534	4.40852e-22	0.431364
Os01g0207500	0.37	0.11	0.37	0.58	0.0687943	0.978181	0.00335967	0.387687	0.0419928	0.96998	0.00176953	0.251366
Os01g0208400	3.88	0.39	9.69	5.76	1.19498e-21	1.28324e-16	1.21924e-36	2.60753e-07	2.08256e-22	9.01708e-18	1.68044e-37	4.49736e-08
Os01g0208600	52.96	36.15	58.3	55.14	0.195863	9.83625e-09	1.4891e-08	0.127535	0.134463	1.22608e-09	5.08062e-09	0.0630252
Os01g0208700	18.02	13.3	17.64	15.34	3.38659e-09	0.760226	0.00952374	0.00997685	9.98382e-10	0.656784	0.00530114	0.00341194
Os01g0208800	5.53	7.03	5.92	3.91	0.0985866	0.731262	3.16283e-05	0.00937817	0.0625136	0.619762	1.35655e-05	0.0031821
Os01g0209000	16.01	15.01	23.71	26.25	0.23966	4.44444e-11	4.52628e-24	0.128213	0.170494	4.5352e-12	8.41742e-25	0.0633974
Os01g0209200	18.68	17.79	13.26	15.99	0.624473	0.000875953	0.295023	0.104502	0.555504	0.00021123	0.22339	0.049847
Os01g0209400	45.54	17.86	53.97	71.9	9.92856e-57	0.000631271	1.46865e-158	4.16038e-12	8.39952e-58	0.000148231	5.04602e-160	4.96756e-13
Os01g0209500	0.74	1.18	1.01	1.06	0.0688016	0.307215	0.699114	0.891838	0.0419904	0.175596	0.643502	0.830988
Os01g0209566	0.13	0.22	0	0.43	0.444413	0.6609	0.512532	0.0563472	0.351688	0.537512	0.424248	0.0240738
Os01g0209700	2.52	0.59	1.47	0.05	1.06179e-05	0.0813337	0.00717431	9.01479e-07	4.00242e-06	0.03423	0.00393218	1.64407e-07
Os01g0209750	0.52	0.59	0.7	0.09	0.974497	0.77704	0.14113	0.0986306	0.948568	0.67676	0.0975306	0.0465532
Os01g0209800	0.62	0.35	0.53	0.34	0.17922	0.752372	0.996351	0.411255	0.121902	0.648428	0.995632	0.270134
Os01g0210200	0.19	0	0	0	0.605865	0.674619			0.519192	0.537512
Os01g0210300	1.31	0.26	1.76	2.02	0.00658272	0.539247	5.67919e-05	0.758731	0.00337304	0.37767	2.48652e-05	0.662682
Os01g0210500	6.61	3.04	7.68	11.61	0.000337713	0.503784	4.76114e-14	0.00798492	0.000146695	0.346604	1.24665e-14	0.00266842
Os01g0210550	0.42	0	0.84	0	0.596421	0.689078		0.331547	0.519192	0.570792		0.205206
Os01g0210600	6.94	1.01	8.33	12.7	6.65206e-13	0.386943	1.35759e-29	0.00492179	1.62142e-13	0.241022	2.18164e-30	0.00156431
Os01g0210700	0.12	0	0.03	0.07	0.106596	0.403336	0.361291	0.80753	0.068671	0.25522	0.28604	0.723452
Os01g0210750	0.09	0.07	0.15	0.17	0.815812	0.610894	0.367166	0.986465	0.768528	0.468902	0.291294	0.981694
Os01g0210800	9.85	1.54	11.43	6.16	1.21471e-36	0.187856	5.3439e-17	1.84365e-09	1.45159e-37	0.094173	1.24632e-17	2.66088e-10
Os01g0210900	0.08	0	0.21	0	0.350005	0.389743		0.0502983	0.26453	0.243364		0.0210548
Os01g0211200	0.1	0.05	0.57	0.18	0.715788	0.025203	0.344052	0.0928294	0.653784	0.0087718	0.264816	0.0428722
Os01g0211400	0.31	0	0.33	0	0.598955	0.967466		0.583158	0.519192	0.944774		0.438332
Os01g0211600	4.81	3.24	14.08	7.39	0.0224254	4.66517e-21	1.67963e-08	2.98311e-10	0.0124425	2.63742e-22	5.74778e-09	4.06302e-11
Os01g0211800	1.59	0.05	4.71	1.7	2.39739e-08	1.64822e-07	4.32221e-09	3.32944e-07	7.4494e-09	2.33786e-08	1.42873e-09	5.8112e-08
Os01g0212000	1.87	0.53	5.3	4.05	0.0687644	0.00689346	9.60311e-05	0.451495	0.0419928	0.00202032	4.29844e-05	0.310702
Os01g0212100	31.27	41.91	32.46	25.83	1.4323e-15	0.544879	6.36149e-38	1.27841e-07	3.12482e-16	0.382592	8.57162e-39	2.13818e-08
Os01g0212400	219.69	93.58	167.19	132.13	0	6.88383e-44	7.41252e-43	1.02047e-26	0	1.80551e-45	9.1048e-44	6.71584e-28
Os01g0212700	4.6	2.6	2.27	1.56	0.0148765	0.00607691	0.0992968	0.316351	0.0080083	0.00176158	0.0660632	0.191873
Os01g0212900	0.18	0.19	1.25	0.85	0.98375	0.0087379	0.0540127	0.502414	0.964364	0.002633	0.0340298	0.354264
Os01g0213350	0.05	0	0.05	0.06	0.194184	0.957162	0.115456	0.919651	0.13478	0.919536	0.0782272	0.869744
Os01g0213400	10	13.97	12.75	4	0.0130961	0.121884	9.14763e-16	1.25284e-12	0.0069999	0.0559442	2.2352e-16	1.44541e-13
Os01g0213800	5.99	0.56	12.15	5.84	1.19409e-39	2.40987e-16	5.02355e-39	6.65881e-18	1.34732e-40	1.71931e-17	6.62212e-40	5.93674e-19
Os01g0214001	0.1	0	0	0.22	0.194175	0.262618	0.0191461	0.0322932	0.13478	0.144459	0.0111881	0.0128036
Os01g0214200	43.59	61.46	30.05	40.98	4.97866e-09	3.31469e-07	2.41819e-12	3.33121e-05	1.48507e-09	4.87136e-08	6.81104e-13	7.33956e-06
Os01g0214300	29.45	28.13	28.01	22.33	0.600719	0.654846	0.00816452	0.0149457	0.531444	0.51584	0.0045092	0.00536276
Os01g0214400	10.27	9.43	6.84	7.51	0.465644	0.000503803	0.0418788	0.571001	0.370158	0.000116016	0.0258642	0.418718
Os01g0214500	23.84	60.87	10.18	3.44	1.09203e-16	6.10771e-06	6.87721e-62	0.000342859	2.27774e-17	1.04027e-06	6.1363e-63	8.72928e-05
Os01g0214600	0.58	0.05	1.02	1.25	0.00813124	0.255179	3.23548e-06	0.66156	0.0042148	0.138104	1.28334e-06	0.52781
Os01g0214800	47.6	23.13	71.79	44.22	1.97405e-42	1.04504e-25	2.93869e-33	7.95273e-36	2.11342e-43	4.87166e-27	4.3425e-34	4.16446e-37
Os01g0215000	30.19	11.39	20.66	19.96	7.26246e-33	4.11649e-07	7.64302e-10	0.728829	9.41358e-34	6.1088e-08	2.42812e-10	0.629726
Os01g0215500	0.09	0.05	0.67	0.55	0.713792	0.00502733	0.00333905	0.70275	0.653784	0.00142617	0.00175724	0.596906
Os01g0215700	0.65	0.1	1.05	2.04	0.0059325	0.231757	3.27635e-11	0.0254345	0.00301388	0.123023	9.71628e-12	0.00970452
Os01g0216000	0	0	0.41	0		0.0091662		0.00658121		0.00278658		0.00216028
Os01g0216400	0	0.14	0.07	0.65	0.320315	0.618338	0.0540099	0.0302726	0.236012	0.463844	0.0340298	0.0118453
Os01g0216500	0.49	0.07	1.01	2.31	0.0727969	0.255039	1.45425e-08	0.0219837	0.0447234	0.138161	4.95694e-09	0.0082468
Os01g0216900	0.19	0	0.64	0.06	0.194314	0.145868	0.609536	0.0175068	0.13478	0.0692698	0.546968	0.00639014
Os01g0217000	16.58	13.56	16.88	17.82	0.00718804	0.855306	0.00112379	0.583841	0.00370348	0.781254	0.000559408	0.42964
Os01g0217050	0.53	0.54	0.47	0.33	0.971327	0.929489	0.538599	0.707315	0.94429	0.875728	0.450208	0.60295
Os01g0217100	0.16	0.17	0.09	0.08	0.984951	0.779732	0.619002	0.942451	0.964364	0.681242	0.557758	0.904586
Os01g0217500	0.05	0.05	0.48	0.05	0.982967	0.0240292	0.946554	0.0175161	0.971488	0.00829898	0.931178	0.00639014
Os01g0217800	9.12	6.64	8.34	8.1	0.00460067	0.534499	0.0929277	0.835845	0.00229606	0.373368	0.0615452	0.757578
Os01g0218032	28.24	20.37	38.23	26.96	1.97996e-29	2.3165e-33	5.4012e-22	1.19341e-44	2.79764e-30	8.1766e-35	1.06755e-22	5.28344e-46
Os01g0218100	50.95	35.8	40.56	66.78	3.05663e-18	3.50455e-08	2.64763e-63	4.30575e-42	5.98508e-19	4.60734e-09	2.31808e-64	1.99231e-43
Os01g0218200	2.13	0.63	5.32	4.88	3.53385e-08	1.67586e-12	1.13715e-32	0.529439	1.11179e-08	1.54006e-13	1.70537e-33	0.379944
Os01g0218350	0.07	0	0	0	0.35042	0.432109			0.26453	0.278656
Os01g0218500	0	0.09	0	0.08	0.581673		0.949976	0.692731	0.48117		0.931178	0.565724
Os01g0218700	12.27	12.14	9.99	10.28	0.00532739	0.729455	0.00021771	0.820122	0.00268826	0.618112	0.000100557	0.738144
Os01g0218800	14.07	9.73	18.57	14.6	2.14415e-08	4.95728e-08	8.59042e-11	1.96205e-06	6.64898e-09	6.63526e-09	2.59858e-11	3.71304e-07
Os01g0218900	7.23	8.13	8.46	9.93	0.307914	0.201572	0.0384417	0.141046	0.225414	0.1027	0.0236216	0.0708026
Os01g0219000	7.02	4.24	5.32	7.17	0.0099042	0.208473	0.00610497	0.161613	0.00520084	0.108351	0.00332104	0.0830186
Os01g0219100	10.29	6.87	13	17.13	0.0448613	0.253431	3.48351e-08	0.103802	0.0263152	0.13686	1.21231e-08	0.0494694
Os01g0219200	0.59	0.44	0.86	0.76	0.628581	0.493757	0.298954	0.809931	0.559784	0.33621	0.226896	0.720432
Os01g0219300	82.21	80.12	48.75	91.28	0.580331	7.40835e-29	0.00154262	3.35388e-44	0.492132	3.03304e-30	0.000777054	1.50104e-45
Os01g0220100	2.14	0.15	1.42	3.43	1.34503e-15	0.071653	1.03492e-27	6.43598e-07	2.9295e-16	0.029527	1.74801e-28	1.15716e-07
Os01g0220200	2.39	3.45	2.21	2.17	0.286884	0.879146	0.156722	0.955833	0.20881	0.810946	0.109628	0.935492
Os01g0220300	45.09	23.07	46.83	65.89	1.666e-14	0.717312	4.07915e-41	1.2135e-06	3.78446e-15	0.605014	5.16972e-42	2.23894e-07
Os01g0220400	85.17	252.04	70.55	181.42	1.21582e-65	0.0733978	2.61559e-10	8.70052e-38	8.9829e-67	0.030416	8.10606e-11	4.3821e-39
Os01g0220500	3.04	6.98	4.4	15.74	0.000292536	0.243534	3.11972e-08	3.02198e-14	0.00012645	0.130721	1.08396e-08	3.18636e-15
Os01g0220700	1.43	0.27	1.12	2.73	0.0278209	0.726878	0.000111278	0.0633963	0.0157011	0.61524	5.00648e-05	0.0276292
Os01g0220900	0.01	0.03	0	0.01	0.663255	0.667513	0.61772	0.685023	0.596758	0.537512	0.557758	0.565724
Os01g0221000	57.35	92.11	33.63	53.85	6.09538e-07	2.726e-05	6.20301e-09	0.000375575	2.0841e-07	5.08046e-06	2.06896e-09	9.63128e-05
Os01g0221100	13.21	26.26	11.8	13.58	1.83655e-45	0.0827201	5.33748e-44	0.0251055	1.85959e-46	0.034916	6.42642e-45	0.00955712
Os01g0221300	4.18	7.6	4.75	6.26	9.56787e-07	0.498042	0.0924533	0.0498881	3.3206e-07	0.339794	0.0612128	0.02083
Os01g0221400	0	4.5	0	0	0.574393		0.536932		0.48117		0.45514
Os01g0221500	5.69	5.41	6.85	4.24	0.707669	0.151064	0.0537023	5.07432e-05	0.643598	0.0721906	0.0337884	1.14501e-05
Os01g0221600	0	0.1	0	0.13	0.320185		0.817588	0.274505	0.236012		0.775438	0.160022
Os01g0221700	0.08	0	0	0	0.594066	0.664873			0.519192	0.537512
Os01g0221900	2.2	2.21	1.76	1.62	0.985452	0.426012	0.172428	0.782739	0.983	0.272904	0.121593	0.6889
Os01g0222001	0	0.66	0.11	0.32	0.000218866	0.367532	0.180173	0.275683	9.3306e-05	0.22338	0.127351	0.161776
Os01g0222300	1.17	0.21	1.15	1.35	0.000589944	0.974342	7.60783e-05	0.698387	0.000263676	0.960802	3.37438e-05	0.5907
Os01g0222500	8.8	3.52	16.76	21.22	2.18658e-08	1.61548e-08	1.4286e-45	0.0175158	6.78128e-09	2.05848e-09	1.6638e-46	0.00638608
Os01g0222600	295.09	349.8	254.35	195.44	1.71751e-05	0.000747576	1.13668e-47	3.41157e-09	6.58356e-06	0.000178346	1.27123e-48	5.0371e-10
Os01g0222700	8.54	12.87	9.44	8.83	1.44974e-09	0.263651	6.7803e-09	0.401236	4.17818e-10	0.145122	2.26596e-09	0.262544
Os01g0222800	0.87	0.91	0	1.11	0.980651	0.263133	0.866029	0.16438	0.95843	0.144459	0.829084	0.0851076
Os01g0222900	0.23	0.61	0.63	0.67	0.345505	0.389805	0.927242	0.963042	0.26482	0.243364	0.901104	0.951118
Os01g0223000	5.81	2.92	4.99	5.96	0.000319962	0.498454	0.000141763	0.409582	0.000138751	0.34123	6.44126e-05	0.268758
Os01g0223200	8.8	3.09	6.28	6.35	1.6837e-12	0.0173267	9.12687e-06	0.964991	4.1777e-13	0.00570944	3.74054e-06	0.954194
Os01g0223300	0	0.06	0	0	0.319237		0.28778		0.236012		0.217122
Os01g0223500	11.67	8.97	4.36	2.74	0.301135	0.000928293	0.00029147	0.330676	0.219942	0.000224972	0.00013651	0.206234
Os01g0223600	11.38	4.1	16.62	17.3	1.91319e-27	5.86892e-08	4.45093e-67	0.637724	2.83278e-28	7.91674e-09	3.71726e-68	0.504146
Os01g0223700	7.28	6.24	8.91	8.29	0.124549	0.0380003	0.00167247	0.502958	0.081526	0.0140465	0.000849272	0.354826
Os01g0223800	7.51	2.23	5.29	1.92	1.68489e-22	0.00169167	0.462015	1.186e-12	2.8592e-23	0.000432326	0.377156	1.366e-13
Os01g0223900	23.71	5.05	19.13	6.32	1.60056e-110	7.96344e-05	0.0302882	2.88515e-58	7.21638e-112	1.60105e-05	0.018192	1.02891e-59
Os01g0224000	11.01	7.6	9.17	4.97	7.35897e-06	0.0432811	1.84207e-05	1.47091e-10	2.73514e-06	0.01636	7.7514e-06	1.95597e-11
Os01g0224100	5.14	3.11	10.36	12.05	0.000127141	5.13505e-11	7.22564e-36	0.148935	5.29494e-05	5.26504e-12	1.01343e-36	0.0754976
Os01g0224166	0.22	0.11	0.12	0.21	0.715009	0.778134	0.745241	0.810799	0.653784	0.681242	0.6954	0.723452
Os01g0224200	1.46	0.25	3.01	2.89	0.0167717	0.0906312	2.11148e-05	0.920022	0.00912812	0.038956	8.93152e-06	0.870362
Os01g0224300	7.03	1.2	8.19	10.12	1.06644e-07	0.602807	6.66192e-13	0.391883	3.47684e-08	0.442066	1.83092e-13	0.25487
Os01g0224400	6.72	5.26	4.17	4.24	0.108697	0.00385934	0.207147	0.954258	0.0701542	0.00106612	0.15042	0.933396
Os01g0224500	35.69	25.53	38.21	38.47	0.000181874	0.545877	2.17305e-06	0.978517	7.68962e-05	0.383524	8.50952e-07	0.971576
Os01g0224700	4.72	2.59	5.09	4.94	0.000115147	0.677515	1.95668e-05	0.872949	4.77556e-05	0.555888	8.25102e-06	0.802354
Os01g0225000	0.4	1.25	0.17	0.46	0.0367354	0.497889	0.049826	0.387116	0.0212342	0.340096	0.0312122	0.250696
Os01g0225100	18.1	22.34	20.27	17.91	4.89232e-06	0.0353848	9.27358e-07	0.0156914	1.79173e-06	0.0129585	3.53682e-07	0.00565464
Os01g0225200	7.02	9.05	8.9	10.63	0.000822395	0.00360315	0.0194229	0.0168387	0.000374064	0.000988298	0.0113785	0.00611096
Os01g0225300	6.57	6.17	6.86	7.29	0.584283	0.744243	0.100084	0.644802	0.495968	0.637246	0.0666494	0.510968
Os01g0225400	23.18	19.81	16.12	13.5	0.338021	0.0428322	0.0267809	0.417	0.2536	0.0161609	0.0159659	0.274728
Os01g0225550	0.86	0.13	0.96	0	0.00460271	0.787481	0.53546	0.000197221	0.00230044	0.700112	0.45514	4.85786e-05
Os01g0225600	0.26	0.02	0	3.47	0.590124	0.661988	1.72321e-06	4.98984e-06	0.519192	0.537512	6.69482e-07	9.86608e-07
Os01g0226200	1.11	0.58	1.26	1.35	0.160573	0.786216	0.0439553	0.906801	0.107397	0.696166	0.0272346	0.84996
Os01g0226300	70.69	9.93	109.71	126.42	7.42051e-103	3.31331e-17	3.17284e-236	0.00433211	3.61646e-104	2.2547e-18	6.93438e-238	0.00136293
Os01g0226400	0.61	0.62	0.61	0.63	0.996953	0.997228	0.961575	0.96158	0.996424	0.996122	0.955958	0.948868
Os01g0226500	11.4	16.78	11.19	16.54	2.50819e-07	0.978939	0.836732	1.42364e-06	8.37948e-08	0.97153	0.796918	2.6464e-07
Os01g0226600	0.1	0	0.39	1.99	0.107209	0.0340278	2.35845e-23	1.35437e-10	0.068671	0.0124027	4.4889e-24	1.79619e-11
Os01g0226666	1.04	0.19	1.74	0.9	0.00401142	0.209018	0.0140266	0.0765371	0.00198628	0.108709	0.00802156	0.0342076
Os01g0226700	0.33	0	0.95	0.2	0.194528	0.0955726	0.362628	0.0307771	0.13478	0.0415476	0.28604	0.0120824
Os01g0227100	25.82	68.72	17.39	4.41	8.99663e-116	1.05168e-07	0	3.62881e-41	3.88316e-117	1.46325e-08	0	1.71185e-42
Os01g0227200	79.4	94.37	73.5	84.15	2.5758e-10	0.0187563	1.78975e-05	5.5593e-06	7.13042e-11	0.00626618	7.52124e-06	1.10584e-06
Os01g0227250	2.19	1.17	1.04	1.59	0.0505066	0.0429643	0.420503	0.357236	0.0299886	0.016215	0.339088	0.226796
Os01g0227300	43.85	27.64	51.25	35.42	3.75975e-13	0.0117881	0.00029425	1.9848e-10	9.05698e-14	0.00369826	0.000137899	2.6662e-11
Os01g0227350	0.33	0.34	0.82	0.4	0.973999	0.145225	0.747556	0.274826	0.948568	0.068761	0.701412	0.159563
Os01g0227400	1.14	1.19	2.98	1.64	0.954475	0.00838933	0.408208	0.0954649	0.923506	0.00251346	0.327874	0.044311
Os01g0227500	0.11	0.04	0.52	0.49	0.497197	0.0239735	0.00191139	0.927689	0.399216	0.0082649	0.00097605	0.87926
Os01g0227800	0.04	0	0	0.04	0.601371	0.67102	0.620357	0.687869	0.519192	0.537512	0.546968	0.565724
Os01g0228300	35.06	21.7	33.53	35.65	3.19983e-09	0.665245	5.62616e-10	0.558871	9.42158e-10	0.526332	1.77575e-10	0.407246
Os01g0228400	0	0.09	0.12	0.13	0.171498	0.208909	0.661045	0.738987	0.115762	0.107576	0.602214	0.640814
Os01g0228450	0.3	0	0	0	0.00887563	0.0165354		0.95487	0.00462774	0.0054093		0.936304
Os01g0228500	0.27	0.43	0.29	0.39	0.594872	0.951841	0.899267	0.792872	0.506772	0.909518	0.86592	0.701014
Os01g0228600	24.22	16.84	25.07	24.37	7.93797e-06	0.723213	3.14465e-06	0.784555	2.96298e-06	0.611336	1.24515e-06	0.690954
Os01g0228800	7.22	3.61	8.32	6.9	0.000381796	7.55066e-06	4.41181e-10	0.0518898	0.000166958	1.30377e-06	1.38408e-10	0.0218716
Os01g0228901	2.94	0.95	6.01	4.29	2.00455e-14	7.02795e-14	2.31611e-30	0.000169203	4.57478e-15	5.8807e-15	3.66346e-31	4.11754e-05
Os01g0229000	3.81	1.69	7.03	7.98	0.00129223	0.000669747	2.54993e-15	0.502865	0.000600202	0.000158293	6.33194e-16	0.354728
Os01g0229100	37.41	41.42	38.21	53	0.0335037	0.776859	2.14463e-09	9.9763e-15	0.0192761	0.678022	6.96744e-10	1.02681e-15
Os01g0229200	131.93	129.39	119.59	134.73	0.0208902	0.000779774	0.935333	3.72611e-09	0.0115436	0.000186485	0.910778	5.52434e-10
Os01g0229250	0.11	0	0.05	0	0.606311	0.675034		0.956128	0.519192	0.537512		0.936304
Os01g0229300	1.84	2.37	2.52	3.07	0.0568022	0.0235275	0.0242686	0.124424	0.0339886	0.00810114	0.0143781	0.061135
Os01g0229400	9.32	3.44	12.51	17.98	2.88694e-08	0.0637414	1.39201e-28	0.00237184	9.0309e-09	0.0257282	2.2904e-29	0.000705212
Os01g0229500	60.58	60.06	64.99	96.87	0.890897	0.428492	2.37232e-16	1.89058e-11	0.853478	0.274954	5.6698e-17	2.36528e-12
Os01g0229600	18.12	21.48	22.89	21.33	0.124616	0.0393086	0.944186	0.563766	0.081586	0.0145968	0.923674	0.411904
Os01g0229700	0.31	0.33	0.17	0.2	0.971194	0.569573	0.538557	0.92009	0.94429	0.407512	0.450208	0.869744
Os01g0229900	4.4	4.36	7.25	4.58	0.718184	4.17838e-06	0.417358	2.82464e-05	0.660428	6.96806e-07	0.336278	6.15696e-06
Os01g0230200	9.38	10.47	10.32	9.44	0.318113	0.456885	0.32127	0.460506	0.233598	0.302518	0.246016	0.318284
Os01g0230700	0	0.02	0.02	0	0.571857	0.608728	0.53482	0.576701	0.48117	0.463844	0.45514	0.438332
Os01g0230800	0.72	0.33	1.04	0.23	0.280916	0.579594	0.685065	0.0273889	0.203916	0.41644	0.628638	0.0105951
Os01g0231000	103.72	42.75	137.87	130.55	5.83437e-89	9.47008e-17	8.93618e-163	0.189989	3.30218e-90	6.59884e-18	2.97648e-164	0.102974
Os01g0231500	19.38	17.26	19.9	17.92	0.0616057	0.53504	0.507239	0.0650505	0.0373084	0.373886	0.418568	0.0284592
Os01g0231600	1.94	0	0	1.79	0.602854	0.67217	0.622001	0.68941	0.519192	0.537512	0.546968	0.565724
Os01g0231700	207.37	75.56	254.27	284.22	7.71999e-99	7.37375e-08	7.85701e-200	0.00343409	3.9084e-100	1.00645e-08	2.0962e-201	0.00106002
Os01g0231800	136.33	59.06	151.79	128.1	8.07195e-91	0.00395781	1.14729e-76	8.59452e-07	4.46954e-92	0.00109513	8.48992e-78	1.56382e-07
Os01g0231900	22.35	38.23	19.58	21.54	4.54489e-24	0.0801455	8.70113e-28	0.232506	7.36874e-25	0.0336018	1.46651e-28	0.130569
Os01g0231950	0.71	0	0	0.17	0.106844	0.155692	0.613168	0.681537	0.068671	0.0748902	0.546968	0.565724
Os01g0232100	1.23	1.44	0.91	1.6	0.715011	0.616574	0.786831	0.226603	0.652292	0.454234	0.742704	0.126501
Os01g0232300	9.64	11.56	9.44	10.26	0.00135278	0.794363	0.0331602	0.234769	0.00063115	0.708044	0.020028	0.13215
Os01g0232400	60.65	43.42	54.27	50.03	3.10011e-25	0.000960443	4.10466e-05	0.0227684	4.85658e-26	0.000233484	1.77896e-05	0.00857422
Os01g0232450	0	0	0	0
Os01g0232500	78.3	130.2	60.77	67.02	4.14486e-124	1.32597e-08	9.54029e-153	0.000501944	1.65838e-125	1.67487e-09	3.4532e-154	0.000131114
Os01g0232550	0.24	0.45	0	0.21	0.444991	0.670911	0.400044	0.687789	0.351688	0.537512	0.32024	0.565724
Os01g0232700	44.76	39.34	43.34	64.25	0.74765	0.665729	1.50133e-12	1.22045e-12	0.692932	0.54309	4.1902e-13	1.40686e-13
Os01g0232800	101.71	86.71	112.04	153.51	3.96623e-07	0.00299894	1.99697e-96	8.00086e-33	1.34216e-07	0.000808874	1.19531e-97	4.50698e-34
Os01g0233000	74.86	374.94	53.67	69.17	0	1.79978e-12	0	1.97068e-07	0	1.66098e-13	0	3.36146e-08
Os01g0233100	2.55	0.42	4.28	3.1	4.63027e-09	0.00611406	3.33699e-12	0.083862	1.37793e-09	0.00177454	9.45698e-13	0.038052
Os01g0233400	0.09	0.09	0.19	0.09	0.982439	0.689023	0.946207	0.664022	0.971488	0.570792	0.931178	0.532622
Os01g0233500	4.34	0.87	7.61	6.85	5.47766e-17	2.33889e-06	8.31979e-35	0.424924	1.12744e-17	3.79514e-07	1.19447e-35	0.280976
Os01g0233800	0.15	0	0.33	0.29	0.107392	0.255542	0.00567219	0.853877	0.068671	0.138575	0.00305974	0.778244
Os01g0233850	0.06	0	0	0	0.983764	0.972781			0.98099	0.963166
Os01g0233900	3.04	8.08	3.55	7.94	5.48513e-13	0.503615	0.888562	2.22453e-09	1.33025e-13	0.346406	0.85395	3.23928e-10
Os01g0234100	1.54	1.9	1.7	2.13	0.40612	0.752372	0.620168	0.387706	0.317464	0.648502	0.54037	0.251478
Os01g0234200	0	0.06	0	0.11	0.571879		0.742916	0.440962	0.48117		0.6954	0.30088
Os01g0234300	0.34	0.28	0.58	2.12	0.843008	0.504328	5.77277e-06	0.00122355	0.801112	0.347472	2.32896e-06	0.00034399
Os01g0234499	0.85	0.63	1.96	2.77	0.694036	0.135703	0.00159653	0.446926	0.629726	0.0634422	0.000805362	0.306578
Os01g0234700	14.88	4.69	24.86	24.4	9.33796e-16	2.52381e-07	4.73605e-40	0.860148	2.0171e-16	3.65472e-08	6.11258e-41	0.78579
Os01g0234800	21.95	19.48	23.24	21.16	0.814888	0.522798	0.43832	0.840797	0.76882	0.362756	0.3558	0.762934
Os01g0234900	56.81	82.06	39.52	46.08	5.14159e-24	6.60326e-16	7.55859e-54	0.00247938	8.34814e-25	4.8791e-17	7.61738e-55	0.000740464
Os01g0235100	0.53	0.18	0.57	0.5	0.276014	0.941768	0.301658	0.881045	0.199122	0.892274	0.229156	0.81471
Os01g0235200	4.4	2.36	4.49	2.92	0.000189931	0.856559	0.212988	0.0125973	8.04036e-05	0.782818	0.154955	0.00442344
Os01g0235300	35.56	57.16	27.05	41.21	3.14402e-14	0.000881585	4.73832e-08	1.58892e-08	7.22952e-15	0.000212732	1.66563e-08	2.46282e-09
Os01g0235325	14.09	6.49	12.67	2.2	0.233102	0.958475	0.400553	0.0566827	0.165264	0.92111	0.32024	0.0242482
Os01g0235350	1.9	6.14	1.91	1.59	2.80718e-16	0.990229	2.73426e-20	0.488905	5.95764e-17	0.986902	5.70576e-21	0.3425
Os01g0235400	25.79	18.16	38.71	39.2	3.25035e-10	1.31042e-15	5.16083e-55	0.558849	9.06242e-11	9.86216e-17	5.12476e-56	0.407284
Os01g0235632	1.96	1.15	1.11	0.91	0.00839969	0.0091757	0.358895	0.51585	0.00436426	0.00278408	0.27829	0.367314
Os01g0235700	54.34	58.46	54.18	58.35	0.0286229	0.965513	0.937922	0.0417112	0.0161907	0.936032	0.913668	0.0170353
Os01g0235800	18.46	18.5	23.65	22.89	0.992291	0.000370617	0.00125805	0.689341	0.990908	8.29034e-05	0.000629704	0.55931
Os01g0235900	0.33	0.28	0.36	0.38	0.843715	0.947206	0.710674	0.963105	0.801112	0.900516	0.656918	0.951118
Os01g0236000	5.42	2.19	7.82	7.57	9.25688e-06	0.0283894	1.13838e-11	0.855397	3.47248e-06	0.010041	3.30162e-12	0.78065
Os01g0236300	66.79	37.04	78.05	73.57	5.36308e-70	1.66367e-07	1.26728e-100	0.0568331	3.7596e-71	2.36086e-08	7.2777e-102	0.024384
Os01g0236400	4.68	2.83	5.04	7.22	0.00633705	0.729044	2.03012e-09	0.018178	0.00323496	0.617692	6.58142e-10	0.00667086
Os01g0236700	92.37	45.44	99.62	100.08	8.36276e-36	4.61055e-17	2.10913e-68	0.000255551	1.01684e-36	3.16304e-18	1.7331e-69	6.39268e-05
Os01g0236800	8.18	14.99	7.9	11.87	1.9785e-12	0.815376	0.00364183	2.69063e-05	4.92622e-13	0.731934	0.00192363	5.84836e-06
Os01g0237000	2.76	2.45	2.54	4.48	0.701139	0.82431	0.0125969	0.0296936	0.637008	0.74232	0.00714772	0.0115938
Os01g0237100	0.2	0.28	0.14	1.02	0.741286	0.837613	0.022187	0.00572913	0.685386	0.75777	0.0130932	0.00185232
Os01g0237500	12.7	15.37	14.33	16.18	0.364731	0.635549	0.809853	0.628343	0.281444	0.494046	0.766428	0.495008
Os01g0237750	3.64	10.15	5.77	6.38	0.0468836	0.529938	0.307446	0.930038	0.027615	0.36956	0.23434	0.888984
Os01g0238200	64.44	57.92	55.04	68.67	0.187637	0.0758735	0.0286392	0.00780799	0.128331	0.0316028	0.0171292	0.00260476
Os01g0238500	106.82	29.98	105.46	122.65	1.19017e-194	0.779189	8.45139e-262	2.17754e-06	2.91402e-196	0.686664	1.65017e-263	4.1405e-07
Os01g0238600	74.41	32.54	91.21	96.79	1.24735e-35	0.000323113	3.09713e-70	0.376348	1.52246e-36	7.14024e-05	2.48498e-71	0.241526
Os01g0238700	0.03	0	0.06	0	0.596694	0.68924		0.331686	0.519192	0.570792		0.205206
Os01g0238800	18.03	6.17	20.92	17.3	6.74532e-08	0.544726	3.09968e-07	0.337083	2.16534e-08	0.382378	1.14546e-07	0.21098
Os01g0238850	0	0	0.16	0		0.617747		0.584637		0.463844		0.438332
Os01g0238900	45.21	73.11	35.42	52.95	3.45111e-43	3.70171e-08	2.27836e-22	6.78057e-23	3.65468e-44	4.88344e-09	4.45458e-23	4.99584e-24
Os01g0239000	0.03	0.03	0.12	0.16	0.984852	0.32093	0.524117	0.699256	0.971488	0.186094	0.435024	0.592202
Os01g0239100	31.87	51.49	25.69	30.69	5.99651e-20	0.00514408	2.96106e-22	0.0137384	1.10572e-20	0.00146667	5.81368e-23	0.00488526
Os01g0239150	0.14	0.24	0.16	0.11	0.6635	0.967143	0.617877	0.93829	0.596758	0.944774	0.557758	0.904586
Os01g0239200	55.38	37.64	58.84	77.91	3.75187e-17	0.251023	1.00414e-69	2.98591e-13	7.65884e-18	0.135379	8.1094e-71	3.33512e-14
Os01g0239300	0.44	1.32	0.34	0.6	0.017261	0.77595	0.0616266	0.46103	0.00942532	0.676874	0.039118	0.318914
Os01g0239700	94.63	38.84	106.22	64.12	4.4921e-121	1.31702e-11	2.78356e-33	6.75308e-78	1.85395e-122	1.28978e-12	4.10962e-34	1.86394e-79
Os01g0241000	8.79	0.74	3.97	4.4	1.22882e-36	6.75825e-09	3.8631e-14	0.645686	1.46927e-37	8.29844e-10	1.00745e-14	0.511752
Os01g0241100	4.44	3.01	4.94	7.71	0.0140298	0.569125	2.40192e-13	0.000283113	0.00752412	0.40643	6.4933e-14	7.11684e-05
Os01g0241400	0	0	0.31	0.14		0.365628	0.612898	0.663328		0.22338	0.546968	0.532622
Os01g0242200	4.54	1.24	8.01	10.61	1.20183e-11	6.88993e-06	1.08508e-46	0.00858647	3.10166e-12	1.18249e-06	1.24129e-47	0.00289132
Os01g0242300	9.47	3.2	13.6	13.18	6.54819e-09	0.0135929	4.75611e-17	0.837676	1.96585e-09	0.0043403	1.1072e-17	0.759508
Os01g0242400	0.06	0	0	0	0.594202	0.664954			0.519192	0.537512
Os01g0242500	14.11	7.34	14.91	21.37	2.20178e-06	0.729556	9.11493e-19	0.0012762	7.85402e-07	0.620934	2.00736e-19	0.000359942
Os01g0242600	57.13	58.5	51.61	40.49	0.598771	0.0113808	1.58465e-26	9.52284e-12	0.510352	0.00355598	2.75974e-27	1.16652e-12
Os01g0242800	0.33	0.35	0	0	0.983495	0.66952	0.539102		0.971488	0.537512	0.45514
Os01g0242900	28.4	15.54	32.7	27.41	2.46431e-06	0.174024	1.49877e-05	0.0639061	8.8142e-07	0.0858256	6.25074e-06	0.0278864
Os01g0243000	5.06	3.07	2.67	1.85	0.00507493	0.000946638	0.0267561	0.178307	0.00255464	0.000229634	0.0159493	0.0941126
Os01g0243100	12.45	6.13	15.59	14.65	3.13637e-13	0.00954789	2.13902e-21	0.523439	7.53136e-14	0.00292068	4.305e-22	0.373916
Os01g0243200	26.33	22.48	20.63	17.01	0.0378237	0.00955144	2.84275e-06	0.000163037	0.0218984	0.00292208	1.12169e-06	3.95752e-05
Os01g0243300	0.2	0.37	0.34	0.22	0.444506	0.48758	0.660465	0.68174	0.351688	0.330652	0.603506	0.57218
Os01g0243400	12.74	5.86	17.41	18.04	0.000156457	0.104507	1.33739e-09	0.88353	6.5636e-05	0.0460726	4.2988e-10	0.818632
Os01g0243450	24.89	9.91	22.71	26.87	9.09531e-24	0.366828	2.63782e-29	0.0506678	1.48641e-24	0.225788	4.25888e-30	0.0212928
Os01g0243600	0.42	0.43	0.6	1.06	0.981151	0.752698	0.263339	0.529642	0.95843	0.64758	0.195692	0.37985
Os01g0243700	28.88	3.7	60.63	111.02	1.71676e-33	1.69921e-17	3.97132e-189	1.09205e-22	2.19508e-34	1.1358e-18	1.12729e-190	8.10596e-24
Os01g0243800	0.82	1.55	1.22	1.72	0.0441773	0.329858	0.727652	0.30223	0.0258568	0.193305	0.676432	0.181886
Os01g0244400	0.04	0	0.05	0	0.588725	0.961875		0.574362	0.519192	0.944774		0.438332
Os01g0246100	15.04	20.55	13.89	12.14	1.41659e-13	0.16696	4.24681e-34	0.0125905	3.35326e-14	0.0813778	6.1696e-35	0.00442066
Os01g0246200	0	0	0	0
Os01g0246400	1.17	0.37	0.19	0.34	0.0621243	0.0193694	0.916036	0.693031	0.0376534	0.0065007	0.887328	0.564114
Os01g0246500	9.65	7.53	9.46	7.47	0.0670413	0.919822	0.946873	0.104461	0.0408582	0.86335	0.935594	0.049817
Os01g0246601	1.74	1.21	0.94	0.55	0.531013	0.368837	0.269832	0.566854	0.43308	0.222296	0.201216	0.4148
Os01g0246700	87.87	93.22	83.69	34.35	0.107988	0.25514	1.3681e-138	7.29217e-103	0.0696	0.138249	5.50866e-140	1.57774e-104
Os01g0247500	0.09	2.48	0.2	0.22	1.35667e-13	0.557295	1.23789e-11	0.941262	3.20736e-14	0.394946	3.59386e-12	0.914766
Os01g0247600	21.37	57.21	9.82	18.53	5.40505e-25	8.14361e-07	1.5029e-31	0.000132487	8.51768e-26	1.2526e-07	2.30764e-32	3.17452e-05
Os01g0247700	106.01	42.73	104.42	92.84	7.43208e-245	0.626816	8.02487e-171	6.11337e-07	1.38079e-246	0.484702	2.5597e-172	1.09679e-07
Os01g0247900	4.74	1.71	10.11	5.43	0.000293508	4.70199e-05	1.47167e-05	0.00046645	0.00012689	9.11744e-06	6.13528e-06	0.000121301
Os01g0248000	0.29	0	0.94	0.56	0.195577	0.145978	0.0351712	0.45551	0.13478	0.0692698	0.0213938	0.31417
Os01g0248300	39.26	117.48	28.59	55.7	1.58297e-65	0.00168073	3.46732e-38	1.13199e-14	1.17218e-66	0.000429422	4.65146e-39	1.16911e-15
Os01g0248350	0	0.01	0.38	0.33	0.986094	0.368343	0.36587	0.927423	0.98099	0.22338	0.28604	0.880892
Os01g0248400	46.14	18.5	41.07	41.97	2.98455e-69	0.019065	2.14029e-54	0.737114	2.11598e-70	0.0063892	2.13938e-55	0.638644
Os01g0248450	0	0.08	0	0	0.578033		0.540173		0.48117		0.45514
Os01g0248500	69.76	56.05	45.38	21.96	1.09449e-06	2.07973e-19	1.01846e-59	6.46193e-32	3.82176e-07	1.26532e-20	9.41488e-61	3.70676e-33
Os01g0248600	22.44	27.11	22.86	32.4	0.0177206	0.877024	0.0117973	2.65907e-06	0.00969808	0.806614	0.00667118	5.09212e-07
Os01g0248701	3.72	0.06	1.18	1.1	2.07545e-16	2.18734e-05	0.000109784	0.880699	4.37854e-17	4.01662e-06	4.93422e-05	0.815214
Os01g0248800	0.8	0	0	0.51	0.196049	0.264169	0.36718	0.445148	0.13478	0.144459	0.28604	0.30088
Os01g0248850	0.21	0	1.13	0.4	0.606405	0.201933	0.367335	0.340053	0.519192	0.102554	0.28604	0.21331
Os01g0248900	1.65	0.2	1.36	4.98	0.00118028	0.721298	8.9562e-13	1.71275e-05	0.000545774	0.609388	2.47616e-13	3.62344e-06
Os01g0249100	0	0	0.34	0		0.369815		0.334124		0.22338		0.205206
Os01g0249200	31.69	10.78	78.14	93.07	3.61459e-30	1.37851e-54	3.33344e-205	0.000280616	5.0186e-31	2.81062e-56	8.60898e-207	7.04956e-05
Os01g0249300	77.5	32.68	85.6	73.33	1.40032e-44	0.0993872	2.89806e-38	0.00314371	1.44482e-45	0.0434588	3.88018e-39	0.000958532
Os01g0249700	0.28	0.59	3.03	0.27	0.664284	0.0135813	0.618372	0.00953335	0.596758	0.0043317	0.557758	0.00324336
Os01g0249800	6.25	1.73	18.81	1.75	0.000398348	3.38863e-08	0.99011	3.55255e-20	0.0001745	4.4472e-09	0.988258	2.88438e-21
Os01g0249900	0.39	0.07	0.62	0	0.121092	0.529963	0.535584	0.00329704	0.079034	0.36956	0.45514	0.00101134
Os01g0250600	43.95	25.92	42.1	53.38	1.91766e-11	0.665577	1.28342e-22	0.00107643	5.0076e-12	0.526682	2.48782e-23	0.00029985
Os01g0250900	15.61	22.95	15.92	16.2	5.06471e-12	0.822419	1.58814e-10	0.855125	1.28441e-12	0.739866	4.86402e-11	0.780264
Os01g0251000	20.54	24.68	19.32	32.64	0.00263927	0.471445	6.66312e-08	2.65814e-21	0.00127796	0.314804	2.36346e-08	2.07162e-22
Os01g0251100	37.86	17.71	35.09	50.08	5.50223e-27	0.476933	1.17683e-57	4.56289e-09	8.2455e-28	0.31906	1.12612e-58	6.79586e-10
Os01g0251200	15.66	14.69	18.29	14.3	0.000988862	0.080844	0.0444823	0.00168746	0.000453718	0.0339606	0.0275874	0.000486872
Os01g0252100	106.85	60.08	109.08	106.81	5.50081e-75	0.294487	1.17964e-71	0.088304	3.64628e-76	0.167177	9.30614e-73	0.0404946
Os01g0252150	0.28	0	0.1	0	0.195352	0.585433		0.584235	0.13478	0.422736		0.438332
Os01g0252200	5.88	5.69	6.78	7.16	0.819175	0.364669	0.0692643	0.734544	0.773816	0.224174	0.044573	0.636062
Os01g0252300	0.44	0.92	6.57	16.44	0.664112	0.0012297	6.77926e-09	0.00802548	0.596758	0.000305078	2.2645e-09	0.00268482
Os01g0252900	7.98	11.33	8.73	9.44	0.00545855	0.616999	0.140184	0.657389	0.00276024	0.475118	0.0967574	0.523444
Os01g0253050	0	0.06	0.03	0.03	0.319008	0.608572	0.616711	0.935069	0.236012	0.463844	0.557758	0.904586
Os01g0253100	34.12	30.94	40.57	35.09	0.0943632	4.63589e-06	0.00360395	0.000511957	0.0595914	7.76732e-07	0.00190292	0.000134044
Os01g0253200	0	0.15	0	0	0.57387		0.536412		0.48117		0.45514
Os01g0253300	288.27	715.91	231.76	394.71	0	3.05441e-39	0	4.2174e-279	0	9.0076e-41	0	3.4405e-281
Os01g0253400	1.91	0.41	3.54	3.13	0.00025633	0.021156	1.2589e-08	0.654913	0.00011006	0.0071859	4.27622e-09	0.520628
Os01g0253500	1.57	0.5	1.54	1.23	0.00886362	0.974278	0.0557449	0.602666	0.0046303	0.960802	0.0351998	0.46996
Os01g0253600	46.95	20.33	43.15	56.5	1.71379e-18	0.431602	9.06852e-30	0.00126046	3.32558e-19	0.277724	1.45046e-30	0.00035518
Os01g0253800	0.24	0.25	0.25	0.45	0.982505	0.96624	0.743881	0.809511	0.971488	0.944774	0.6954	0.723452
Os01g0253900	4.43	10.04	3.11	3.03	3.41289e-17	0.0246493	3.59069e-31	0.772847	6.951e-18	0.00854852	5.56638e-32	0.67835
Os01g0254000	150.18	188.45	145.7	156.4	9.04276e-13	0.510789	1.21524e-09	0.0784779	2.21644e-13	0.35289	3.89978e-10	0.0352142
Os01g0254100	81.23	88.44	88.05	64.79	3.37011e-05	0.000179513	1.4761e-52	6.50797e-50	1.32817e-05	3.80998e-05	1.52294e-53	2.65246e-51
Os01g0254200	119.72	69.53	156.67	127.98	1.8489e-20	1.23247e-07	2.48544e-26	3.19688e-05	3.34854e-21	1.72684e-08	4.35052e-27	7.02606e-06
Os01g0254300	0.45	0	1.1	0.57	0.000690984	0.0247706	7.39458e-05	0.081501	0.000311862	0.00859786	3.273e-05	0.0368388
Os01g0254400	0	0.92	0.16	0.14	0.0244613	0.614543	0.0802224	0.937851	0.0136606	0.463844	0.0524066	0.904586
Os01g0254800	5.88	7.24	6.17	6.08	0.110517	0.787703	0.171789	0.936138	0.0713984	0.699744	0.121063	0.907492
Os01g0254850	21.9	1.37	33.01	1.14	2.81837e-39	0.000100549	0.718594	1.01852e-68	3.20154e-40	2.0491e-05	0.666974	3.12326e-70
Os01g0254900	91.3	127.4	72.75	70.56	1.52133e-24	6.80799e-09	1.31271e-68	0.554647	2.43578e-25	8.37062e-10	1.07523e-69	0.40356
Os01g0254950	0.52	1.25	0.73	0.33	0.101748	0.650288	0.0190773	0.298665	0.06468	0.509916	0.0110915	0.179182
Os01g0255000	26.17	47.65	20.33	29.54	5.54791e-21	0.00437399	4.1592e-15	3.78243e-06	9.87662e-22	0.00122356	1.04372e-15	7.37386e-07
Os01g0255100	0	0.51	0.12	0.47	0.00328931	0.366019	0.874792	0.129647	0.00161203	0.22338	0.839224	0.0642322
Os01g0255700	1.54	1.73	0.9	0.9	0.817673	0.40168	0.196583	0.993857	0.771882	0.25294	0.140175	0.991838
Os01g0256300	1.73	2.14	2.41	1.21	0.441553	0.240438	0.0290929	0.00930827	0.34818	0.128682	0.017413	0.00315538
Os01g0256400	58.6	55.9	73.14	78.7	0.564853	0.00270583	2.6857e-07	0.394977	0.464052	0.000722048	9.88684e-08	0.257366
Os01g0256500	10281.9	30492.2	7808.81	17073.3	0	0	0	0	0	0	0	0
Os01g0256600	61.83	50.9	66.46	77.32	0.00886483	0.431558	6.54614e-10	0.04334	0.00461476	0.2774	2.07256e-10	0.0177829
Os01g0256800	11.84	4.43	10.6	7.76	1.37811e-21	0.759973	2.35989e-07	0.000190139	2.40948e-22	0.656442	8.65338e-08	4.6675e-05
Os01g0256900	37.85	27.47	37.25	37.34	4.01788e-05	0.881998	8.63058e-05	0.991967	1.59478e-05	0.814814	3.84642e-05	0.988992
Os01g0257100	32.77	1.65	54.66	23.43	2.35708e-51	9.23481e-09	2.3136e-34	3.31236e-20	2.17394e-52	1.1481e-09	3.35048e-35	2.68616e-21
Os01g0257300	249.62	81.08	296.69	140.03	3.06479e-164	6.42878e-08	2.85414e-30	2.70395e-107	8.93752e-166	8.7076e-09	4.51916e-31	5.60616e-109
Os01g0257400	27.58	25.28	27.25	25.44	0.10301	0.87371	0.929538	0.246283	0.065561	0.802426	0.904464	0.139774
Os01g0257900	1.35	1.38	1.58	1.81	0.927461	0.502751	0.130259	0.536199	0.893276	0.3455	0.0891678	0.386766
Os01g0258000	2.78	1.62	3.24	3.52	0.0648453	0.646305	0.00289834	0.768261	0.0394166	0.505612	0.00151275	0.673458
Os01g0258100	0.7	0.43	1.22	1.32	0.211872	0.0755096	7.68778e-05	0.698782	0.148603	0.0314414	3.41312e-05	0.592634
Os01g0258600	24.38	7.33	23.48	38.41	2.25348e-15	0.817724	1.45184e-35	4.38781e-06	4.96346e-16	0.734522	2.04914e-36	8.60358e-07
Os01g0258700	33.5	32.89	41.5	46.46	0.722305	1.63349e-06	3.93887e-17	0.0116571	0.665128	2.60472e-07	9.14756e-18	0.00405874
Os01g0259200	98	61.72	83.52	59.48	6.01362e-58	4.60651e-07	0.444162	1.13105e-30	4.98774e-59	6.87656e-08	0.361008	6.70324e-32
Os01g0259300	9.67	1.41	9.93	7.74	2.00462e-07	0.946896	1.58123e-05	0.396028	6.6579e-08	0.901364	6.60656e-06	0.258204
Os01g0259400	3.32	0.3	5.62	4.63	9.14972e-47	6.03779e-10	3.85069e-73	0.0211286	9.0793e-48	6.75002e-11	2.97966e-74	0.00789742
Os01g0259600	22.43	19.05	19.12	22.44	0.0076047	0.0166966	0.00682428	0.0146077	0.00393178	0.00547184	0.00372824	0.00522594
Os01g0259900	0.95	0.48	0.63	0.66	0.384213	0.650191	0.710422	0.962477	0.297854	0.509352	0.656918	0.951118
Os01g0259933	3.01	3.14	3.25	5.75	0.942933	0.891673	0.0640821	0.113919	0.909804	0.826224	0.040765	0.0550698
Os01g0259966	0.74	3.84	0	0	0.00666377	0.262976	3.34658e-05		0.00342076	0.144459	1.43866e-05
Os01g0260000	3.73	0.65	2.67	2.03	2.71138e-08	0.232449	0.00237115	0.394511	8.45564e-09	0.123489	0.00122608	0.256986
Os01g0260100	6.18	1.39	11.33	9.38	2.37561e-38	5.90898e-18	4.66139e-78	0.00524942	2.75376e-39	3.86684e-19	3.38518e-79	0.00168368
Os01g0260500	0.5	0.47	1	0.57	0.800887	0.000260291	0.414325	0.00194348	0.751918	5.66706e-05	0.333494	0.00056845
Os01g0260700	88.16	85.15	98.9	102.55	0.436695	0.00766114	1.26601e-06	0.489237	0.344132	0.0022708	4.8745e-07	0.342764
Os01g0260800	161.2	146.02	198.76	267.2	0.0118089	1.45087e-08	1.14372e-75	7.63383e-21	0.0062727	1.83784e-09	8.54608e-77	6.03066e-22
Os01g0260950	0	0.06	0	0	0.576471		0.538746		0.48117		0.45514
Os01g0261100	86.21	100.8	70.78	63.46	1.66591e-08	1.47611e-10	3.63166e-59	0.00150414	5.12728e-09	1.56452e-11	3.4001e-60	0.00042981
Os01g0261200	137.28	216.45	99.11	138.07	5.28307e-116	2.15698e-23	3.08097e-109	7.09674e-29	2.27504e-117	1.10755e-24	1.6106e-110	4.43246e-30
Os01g0261500	23.63	31.75	19.41	28.12	6.2649e-15	0.549795	8.23133e-10	0.0217455	1.40088e-15	0.387012	2.61772e-10	0.00814694
Os01g0262500	0.61	0.63	0.66	0.87	0.971062	0.941282	0.632836	0.723983	0.94429	0.892274	0.574148	0.624232
Os01g0262600	31.49	30.54	33.77	35.86	0.582455	0.237616	0.000627754	0.296452	0.494262	0.126878	0.000303752	0.177357
Os01g0262700	12.89	13.07	12.19	16.55	0.93558	0.573485	0.000531044	6.59462e-05	0.901934	0.411022	0.00025504	1.51294e-05
Os01g0263000	28.91	3.29	54.57	31.71	1.4858e-66	7.48425e-23	7.53287e-77	1.92845e-18	1.0879e-67	3.93574e-24	5.56196e-78	1.68327e-19
Os01g0263300	176.71	35.69	259.19	276.79	0	7.06321e-56	0	0.00805179	0	1.39172e-57	0	0.0026944
Os01g0263400	1.76	1.12	2.41	1.71	0.0158673	0.0656675	0.0239333	0.0352879	0.00857326	0.0266406	0.0141716	0.0141206
Os01g0263500	12.85	8.84	12.53	11.71	0.000181545	0.84721	0.00641559	0.586954	7.6727e-05	0.771482	0.0034957	0.43282
Os01g0263600	6.56	5.7	7.82	5.52	0.0611856	0.000348176	0.750798	6.3985e-08	0.0370398	7.7486e-05	0.704946	1.04149e-08
Os01g0263900	1.46	5.6	1.51	1.87	2.71359e-09	0.960383	1.01969e-07	0.639827	7.95296e-10	0.924072	3.66074e-08	0.506448
Os01g0264000	2.15	7.22	1.46	1.54	4.29693e-16	0.166902	3.01722e-22	0.853339	9.17492e-17	0.081344	5.92592e-23	0.777616
Os01g0264400	139.36	22.6	160.33	213.13	8.44279e-214	0.000451355	0	1.79296e-17	1.83746e-215	0.000102922	0	1.63091e-18
Os01g0264500	55.19	49.45	54.67	61	0.137279	0.931309	0.00236293	0.180287	0.090528	0.878628	0.00122059	0.096512
Os01g0264600	0	0	0.05	0		0.609929		0.577632		0.463844		0.438332
Os01g0264700	45.31	15.42	39.45	44.52	5.33852e-71	0.0120432	2.36875e-69	0.0309738	3.70696e-72	0.00378928	1.92233e-70	0.0121836
Os01g0264900	52.1	30.04	27.76	66.24	0.075933	0.100868	0.00326747	0.00516431	0.046902	0.0442544	0.00171657	0.00165222
Os01g0265000	2.54	1.67	3.99	6.02	0.0755922	0.0244978	1.18264e-13	0.00823025	0.046679	0.00849198	3.14744e-14	0.00275996
Os01g0265100	25.89	0.93	76.96	84.63	8.32414e-63	1.16728e-56	2.89223e-234	0.134954	6.3932e-64	2.2581e-58	6.37804e-236	0.0671788
Os01g0265200	40.86	15.05	40.6	28.43	1.79524e-74	0.933772	1.88726e-26	7.54861e-14	1.19774e-75	0.881408	3.2948e-27	8.14178e-15
Os01g0265400	4.99	3.51	4.91	3.17	2.7237e-05	0.73982	0.125775	1.00303e-07	1.06366e-05	0.631528	0.085904	1.66368e-08
Os01g0265700	13.64	8.5	14.47	13.84	5.71634e-05	0.67052	2.53904e-05	0.722333	2.29966e-05	0.548136	1.08167e-05	0.622204
Os01g0265800	44.84	53.98	54.23	60.86	1.54153e-05	4.89503e-06	0.00123523	0.00945733	5.89006e-06	8.22546e-07	0.000617634	0.00321506
Os01g0265900	9.61	4.91	9.31	9.47	7.83844e-05	0.888552	0.000103391	0.948766	3.19706e-05	0.822318	4.63942e-05	0.926464
Os01g0266000	25.53	22.49	27.28	25.32	0.00315955	0.174947	0.00538804	0.103851	0.00154371	0.0863722	0.00289974	0.0494996
Os01g0266100	2.12	2.3	1.68	1.58	0.825928	0.62608	0.295114	0.890399	0.782168	0.48399	0.223488	0.826748
Os01g0266200	8.35	9.49	11.04	8.21	0.114142	0.000303869	0.0648144	8.56634e-05	0.0739072	6.6892e-05	0.0415456	1.99291e-05
Os01g0266400	2.55	3.1	2.97	4.06	0.693584	0.787539	0.536145	0.558816	0.62874	0.700112	0.45852	0.40717
Os01g0266500	36.89	16.87	35.57	50.14	4.83405e-25	0.67599	5.73392e-56	1.63905e-08	7.60984e-26	0.554394	5.62798e-57	2.54528e-09
Os01g0266600	36.25	13.74	32.62	31.6	8.80588e-21	0.386256	9.75694e-15	0.685587	1.57847e-21	0.240506	2.48238e-15	0.57658
Os01g0266800	12.03	10.54	6.08	5.62	0.166525	2.27174e-11	8.89968e-10	0.615307	0.111654	2.26996e-12	2.83728e-10	0.48327
Os01g0267050	1.07	1.79	0.53	0.97	0.380333	0.570119	0.320897	0.594119	0.294316	0.407512	0.245646	0.45818
Os01g0267100	16.07	26.75	14.91	20.19	4.89704e-45	0.149551	1.18882e-16	8.17312e-14	5.00232e-46	0.0713264	2.81006e-17	8.818e-15
Os01g0267200	106.31	74.04	99.14	110.01	1.17664e-20	0.113059	3.48292e-25	0.0111337	2.1189e-21	0.050706	6.29082e-26	0.00385782
Os01g0267300	0.92	1.15	2.48	1.61	0.570081	0.000393679	0.263406	0.0993663	0.469236	8.86528e-05	0.195906	0.0470094
Os01g0267400	9.72	4.8	7.03	10.18	3.61079e-06	0.0416309	4.09129e-07	0.0141685	1.30718e-06	0.0155868	1.52398e-07	0.00505056
Os01g0267600	6.97	3.01	7.92	7.34	3.68409e-09	0.389487	1.23601e-10	0.600403	1.08963e-09	0.243064	3.76322e-11	0.467382
Os01g0267800	5.03	3.99	6.19	5.92	0.225499	0.291633	0.0213881	0.815881	0.159148	0.165082	0.0125838	0.733354
Os01g0267900	289.99	320.69	278.63	290.82	0.00102628	0.289643	0.000619926	0.300556	0.000471838	0.163596	0.000299842	0.180549
Os01g0268000	0	0	0.09	0		0.622752		0.588918		0.463844		0.438332
Os01g0268100	10.81	14.41	8.55	12.47	0.00173186	0.0455348	0.111937	0.0002574	0.00081939	0.017347	0.075064	6.43976e-05
Os01g0268300	25.05	13.08	23.24	29.71	3.38808e-23	0.953822	3.42239e-42	0.00180664	5.61908e-24	0.912594	4.24752e-43	0.000524462
Os01g0268600	0.58	1.14	0.35	0.14	0.00752488	0.211472	5.06628e-10	0.0994783	0.00388926	0.110213	1.59505e-10	0.0470752
Os01g0268800	40.19	25.96	33.07	31.77	2.54547e-15	0.00144405	0.000948921	0.431059	5.62178e-16	0.00036391	0.000467314	0.286854
Os01g0268900	5.54	6.75	6.91	9.98	0.288068	0.282874	0.00659176	0.0179804	0.209758	0.159118	0.00359688	0.00658618
Os01g0269000	18.81	52.96	16.45	20.08	1.19744e-88	0.119109	3.3577e-83	0.0103926	6.7972e-90	0.0542936	2.29628e-84	0.00356852
Os01g0269100	17.75	15.41	17.16	19.82	0.0344735	0.688202	4.32298e-05	0.0333168	0.0198627	0.572536	1.87684e-05	0.013261
Os01g0269500	0.83	2.11	0.77	1.19	2.1928e-07	0.82121	0.000504058	0.0743392	7.29962e-08	0.738484	0.000241666	0.033139
Os01g0269550	0.39	0.54	0.46	0.32	0.346625	0.6982	0.112585	0.368442	0.260676	0.584954	0.075532	0.235502
Os01g0269800	0.04	0.04	0.3	0.94	0.984554	0.0721111	3.23575e-06	0.0123436	0.971488	0.029784	1.28334e-06	0.00432082
Os01g0269900	9.1	5.57	10.74	8.94	1.03193e-06	0.101723	2.0866e-06	0.0566164	3.5903e-07	0.044676	8.15726e-07	0.0242162
Os01g0269950	0	0.1	0	0	0.58109		0.542582		0.48117		0.45514
Os01g0270100	111.16	93.09	104.17	116.05	5.33514e-05	0.152423	1.13459e-07	0.00831346	2.14064e-05	0.0729098	4.08592e-08	0.00279108
Os01g0270300	52.11	39.09	86	90.95	3.73358e-09	5.50119e-32	1.56007e-87	0.184454	1.10476e-09	2.0297e-33	1.02441e-88	0.0991112
Os01g0270501	14.57	27.51	29.78	30.9	1.33475e-07	2.77538e-09	0.292793	0.817316	4.38392e-08	3.29924e-10	0.221596	0.734802
Os01g0271000	18.86	15.68	24.41	26.03	0.0796878	0.00891671	1.69161e-08	0.588458	0.0493852	0.0026927	5.79044e-09	0.43465
Os01g0271200	7.27	10.08	7.76	7.76	0.000136424	0.610539	0.00170182	0.985789	5.6951e-05	0.448832	0.000864954	0.980926
Os01g0271400	17.87	18.75	14.66	17.74	0.671829	0.0928298	0.604367	0.104429	0.606946	0.0400918	0.522596	0.0497986
Os01g0271500	35.19	29.37	35.73	43.9	0.000797496	0.836112	1.59479e-16	3.64046e-05	0.000362236	0.75543	3.78902e-17	8.06786e-06
Os01g0271700	3.09	1.38	4.26	3.35	5.58267e-06	0.0344922	2.23321e-07	0.104931	2.05456e-06	0.0125889	8.17346e-08	0.0500716
Os01g0272600	25.42	9.01	22.29	12.07	2.46528e-39	0.0840377	0.00329773	1.55277e-15	2.79718e-40	0.0355928	0.00173387	1.5411e-16
Os01g0272650	0.08	0	0.18	0	0.58826	0.686859		0.329351	0.519192	0.570792		0.205206
Os01g0272700	0.3	0	0.64	0.14	0.346763	0.55645	0.61292	0.279143	0.26453	0.394946	0.546968	0.164572
Os01g0272800	7.61	7.55	6.66	5.31	0.978075	0.61052	0.100873	0.392448	0.954452	0.469252	0.0672274	0.255288
Os01g0272850	0.16	0.34	0.29	0.16	0.40242	0.598925	0.353278	0.539926	0.31345	0.438028	0.273598	0.39069
Os01g0273000	151.43	52.9	185.89	178.4	2.19091e-39	0.00174451	1.78307e-56	0.494285	2.48514e-40	0.00044731	1.73316e-57	0.347448
Os01g0273100	22.6	0.93	40.13	32.7	2.1599e-47	5.66824e-10	3.12087e-73	0.0219761	2.11676e-48	6.31838e-11	2.41288e-74	0.00824184
Os01g0273150	0.56	0.15	0	0.54	0.319283	0.155819	0.343481	0.164564	0.237084	0.0748902	0.264816	0.0851076
Os01g0273300	61.13	25.21	39.94	28.94	3.46778e-92	1.48262e-26	0.0135186	1.91694e-11	1.89139e-93	6.67454e-28	0.00770532	2.39888e-12
Os01g0273500	15.55	21.94	17.82	18.17	6.32243e-06	0.160221	0.0106928	0.88132	2.33604e-06	0.0774658	0.00602448	0.814538
Os01g0273800	1.46	2.43	2.74	2.23	0.0472472	0.0169894	0.71868	0.443028	0.0279138	0.00558222	0.667408	0.303504
Os01g0273850	0.45	1.33	0	3.23	0.663573	0.668895	0.203299	0.0323405	0.596758	0.537512	0.145544	0.0128036
Os01g0273900	0	0	0.05	0		0.609015		0.57697		0.463844		0.438332
Os01g0274300	0	0.44	0.23	0.81	0.320792	0.622861	0.613254	0.428962	0.236012	0.463844	0.53185	0.284324
Os01g0274500	6.29	0.95	8.63	25.17	4.62872e-09	0.164459	6.38397e-53	3.57291e-16	1.37793e-09	0.0799332	6.53208e-54	3.44468e-17
Os01g0274601	0.11	0.09	0.25	0.1	0.884566	0.0673843	0.783171	0.0789593	0.846768	0.0274734	0.738786	0.0354786
Os01g0274800	19.48	3.15	8.53	6.43	2.43239e-51	3.47897e-17	1.3667e-05	0.0480481	2.2442e-52	2.37084e-18	5.68514e-06	0.0199269
Os01g0274901	0	0.01	0.02	0.02	0.984059	0.607662	0.609558	0.934508	0.98099	0.463844	0.546968	0.904586
Os01g0275200	0	0.04	0	0	0.577481		0.53969		0.48117		0.45514
Os01g0275300	38.19	53.26	30.02	56.42	0.00154647	0.0780862	0.612523	5.59558e-09	0.000726596	0.0326238	0.530714	8.3682e-10
Os01g0275500	0	0.05	0	0.14	0.319122		0.301488	0.0563728	0.236012		0.229156	0.0240738
Os01g0275600	62.01	48.77	66.09	72.62	0.955705	4.52217e-06	2.92409e-05	0.689916	0.924854	7.5694e-07	1.25099e-05	0.55991
Os01g0275800	1.03	0.64	0.33	0.73	0.275174	0.0291911	0.79237	0.186891	0.198306	0.0103598	0.748374	0.100662
Os01g0275900	12.31	13.48	13.73	18.29	0.30587	0.270565	1.02576e-05	6.7829e-05	0.223786	0.15019	4.22248e-06	1.55854e-05
Os01g0275950	4.11	5.69	4.89	5.28	0.133066	0.49167	0.77031	0.790262	0.087485	0.334196	0.724758	0.697152
Os01g0276000	694.53	414.28	657.1	924.09	9.46935e-93	0.0364975	8.75071e-255	7.82158e-56	5.13334e-94	0.0134184	1.75169e-256	2.88016e-57
Os01g0276066	5.26	4.7	8.9	10.76	0.738608	0.0690583	0.000801366	0.510758	0.68193	0.0283136	0.000391492	0.362766
Os01g0276100	103.38	59.09	111.99	91.54	3.35671e-55	0.0253838	8.23427e-33	3.81757e-10	2.89656e-56	0.00885378	1.22948e-33	5.22542e-11
Os01g0276200	31.62	7.42	35.81	38.7	1.57814e-59	0.0901499	1.64568e-86	0.303626	1.27542e-60	0.0385962	1.09359e-87	0.182863
Os01g0276300	1.24	0.09	0.29	1.18	0.00144486	0.0325706	0.00191041	0.0395607	0.000676602	0.0117611	0.00097605	0.0160421
Os01g0276400	12.62	13.61	11.91	12.75	0.533191	0.681826	0.558545	0.63477	0.435086	0.560248	0.479326	0.501258
Os01g0276500	28.69	18.14	26.14	36.35	1.25283e-08	0.372976	2.5086e-21	4.86196e-06	3.82516e-09	0.230546	5.06116e-22	9.58816e-07
Os01g0276600	20.64	31.2	19.15	37.42	4.02322e-09	0.490187	0.00327586	6.23451e-23	1.1926e-09	0.332964	0.0017213	4.58346e-24
Os01g0276700	98.19	29.44	86.74	82.97	3.62879e-149	0.154726	4.95007e-117	0.211215	1.17982e-150	0.0741578	2.37814e-118	0.116548
Os01g0276800	133.5	107.33	137.61	170.74	0.020344	1.1053e-07	5.9859e-29	0.00881414	0.011229	1.54037e-08	9.76468e-30	0.00297452
Os01g0276900	11.65	12.44	2.6	1.49	0.743857	1.23612e-09	3.16449e-16	0.252716	0.688602	1.41944e-10	7.588e-17	0.144208
Os01g0277100	0.22	0	0.47	0	0.985174	0.366922		0.331824	0.98099	0.22338		0.205206
Os01g0277500	7.19	3.22	12.64	13.53	5.83789e-12	3.69825e-11	1.52842e-49	0.476325	1.48533e-12	3.74964e-12	1.65768e-50	0.332182
Os01g0277600	11.34	16.68	11.11	11.26	5.16988e-14	0.793839	6.61082e-15	0.878951	1.19788e-14	0.70737	1.67022e-15	0.808948
Os01g0277700	28.4	23.15	33.22	38.56	0.0109133	0.0579517	3.83967e-13	0.0488794	0.0057709	0.0228922	1.04582e-13	0.0203316
Os01g0278000	6.64	9.78	20.58	2.62	0.0136158	5.76894e-20	4.79551e-13	3.73344e-43	0.00729532	3.41198e-21	1.31073e-13	1.6974e-44
Os01g0278100	1.94	2.02	2.17	0.92	0.920358	0.778371	0.0240638	0.0186844	0.885366	0.679646	0.0142521	0.00690128
Os01g0278200	7.49	12	8.3	8.5	2.92993e-06	0.494954	0.000369315	0.891393	1.05408e-06	0.337332	0.000174495	0.828246
Os01g0278466	13.59	6.94	11.56	16.76	0.59048	0.962963	0.610116	0.934757	0.519192	0.944774	0.546968	0.904586
Os01g0278600	3.98	1.7	3.43	2.55	2.53758e-07	0.494007	0.0264766	0.087727	8.47938e-08	0.336622	0.0157732	0.0401508
Os01g0278900	2.4	0.71	2.21	5.88	0.0409892	0.908592	1.1774e-06	0.00673554	0.0238494	0.848748	4.52252e-07	0.0022168
Os01g0278950	20.43	3.18	33.4	31.65	3.91002e-106	6.9672e-24	5.69095e-206	0.318067	1.84851e-107	3.49792e-25	1.46042e-207	0.19313
Os01g0278975	0.21	0	0.28	0.33	0.0580287	0.633332	0.00565499	0.891028	0.0349882	0.492034	0.00305974	0.828424
Os01g0279000	11.14	0.14	13.98	10.08	4.75685e-133	0.000860247	3.05544e-121	6.18734e-07	1.74701e-134	0.000207218	1.40474e-122	1.11046e-07
Os01g0279100	3.11	3.08	3.95	6.13	0.489131	0.0301348	5.89421e-07	0.154743	0.391652	0.0107685	2.22012e-07	0.0790104
Os01g0279200	55.75	50.27	61.51	61.91	0.0657707	0.0108378	0.61668	0.844388	0.0400184	0.00336758	0.536906	0.7669
Os01g0279300	260.99	164.77	320.2	289.19	1.43651e-33	2.46914e-09	4.83499e-52	0.00196234	1.83054e-34	2.91828e-10	5.03602e-53	0.000574282
Os01g0279400	1.82	0.16	0.64	0.64	1.87277e-09	0.000777914	0.0143937	0.986829	5.44086e-10	0.00018599	0.00825374	0.982852
Os01g0279700	0.82	3.91	1.13	1.2	0.00116875	0.759916	0.076563	0.0993067	0.000540134	0.656368	0.0498226	0.0469684
Os01g0279800	53.31	56.26	60.92	88.62	0.444378	0.042123	6.06327e-20	1.02366e-13	0.350702	0.0158563	1.27899e-20	1.11169e-14
Os01g0279900	16.88	19.17	20.35	22.25	0.0914122	0.0143972	0.0259222	0.260831	0.0575246	0.00463282	0.0154259	0.150024
Os01g0280000	51.12	77.79	44.67	72.66	1.154e-41	0.0569056	0.000250199	5.82178e-33	1.25346e-42	0.0224344	0.000116097	3.26446e-34
Os01g0280200	0.1	0	0.83	0.34	0.349422	0.00285723	0.0192162	0.0994918	0.26453	0.000767482	0.0111881	0.0470752
Os01g0280400	7.23	0.88	9.15	8.72	4.70762e-32	0.0458208	2.35289e-42	0.701378	6.19884e-33	0.0174724	2.91476e-43	0.595424
Os01g0280500	6.56	1.69	3.93	4.57	1.24149e-10	0.00754003	1.97153e-05	0.576834	3.37206e-11	0.00222654	8.31624e-06	0.423572
Os01g0281000	108.03	130.86	110.92	141.55	5.20252e-17	0.41439	0.000316535	6.11134e-28	1.0696e-17	0.263566	0.000148654	3.9175e-29
Os01g0281100	0.48	2.04	0.61	0.58	4.56232e-06	0.680218	2.08488e-05	0.927594	1.66739e-06	0.55866	8.81352e-06	0.87926
Os01g0281200	0.04	0	0.13	0.35	0.598474	0.488661	0.00566254	0.25535	0.519192	0.330652	0.00305974	0.145983
Os01g0281301	0.51	0.53	0.69	2.67	0.977196	0.767839	0.00146311	0.00834698	0.953238	0.66509	0.000735564	0.00280368
Os01g0281400	79.89	59.95	88.8	88.68	5.89909e-33	6.4139e-06	1.03052e-64	0.94378	7.62682e-34	1.09577e-06	8.87372e-66	0.920074
Os01g0281600	1.28	0.39	2.18	6.5	0.0245038	0.167189	1.97527e-19	5.10594e-07	0.0137014	0.0815494	4.24508e-20	9.06994e-08
Os01g0282251	1.98	1.28	3.59	1.42	0.00188682	5.69257e-08	0.528984	4.34161e-16	0.000895772	7.66772e-09	0.441112	4.204e-17
Os01g0282800	83.32	4.34	170.4	199.79	0	1.39689e-159	0	5.23179e-13	0	8.7949e-162	0	5.91282e-14
Os01g0282866	0.13	0	0.25	0.42	0.351316	0.558014	0.0192346	0.656758	0.26453	0.394946	0.0111881	0.52237
Os01g0283000	3.02	2.87	4.75	5.61	0.608284	0.000160532	1.23356e-10	0.148397	0.539186	3.37938e-05	3.75536e-11	0.0751864
Os01g0283100	112.18	110.05	121.27	162.36	0.570901	0.0872938	5.75725e-29	3.81695e-16	0.482544	0.0371826	9.3898e-30	3.68612e-17
Os01g0283300	573.12	2474.95	627.13	673.33	0	7.4705e-08	0	4.16612e-05	0	1.02112e-08	0	9.30132e-06
Os01g0283400	2.6	2.51	0.65	1.91	0.953688	0.0497102	0.604898	0.179922	0.922238	0.0191696	0.523254	0.0962296
Os01g0283500	10.17	11.77	7.94	9.86	0.221931	0.0464343	0.1139	0.0847182	0.156313	0.0177533	0.0764818	0.0384842
Os01g0284500	579.68	50.96	1232.76	414.57	0	0	0	0	0	0	0	0
Os01g0284700	11.85	3.88	13.15	11.66	9.3542e-16	0.454743	1.69564e-15	0.346503	2.02092e-16	0.300848	4.18498e-16	0.218954
Os01g0284900	2.17	6.98	0.83	3.76	9.69536e-13	0.00203357	1.43161e-05	1.84169e-09	2.38122e-13	0.000529322	5.96218e-06	2.65746e-10
Os01g0285200	0.07	0	0.06	0.03	0.106971	0.877683	0.364052	0.68216	0.068671	0.808508	0.28604	0.57218
Os01g0285300	2.37	0.83	3.55	9.75	7.53002e-05	0.0518247	1.19259e-45	1.04853e-15	3.06702e-05	0.0200898	1.38815e-46	1.0322e-16
Os01g0286000	11.75	19.08	10.22	12.56	3.79858e-08	0.286141	9.28314e-07	0.0791372	1.19709e-08	0.161273	3.54138e-07	0.0356198
Os01g0286100	1.01	3.93	0.78	1.15	6.38457e-16	0.502588	2.33138e-14	0.21029	1.37024e-16	0.345322	6.02948e-15	0.115943
Os01g0286200	0.53	0.42	0.41	0.18	0.496077	0.523672	0.05955	0.0994715	0.400176	0.363704	0.0377276	0.0470752
Os01g0286500	0	0.51	0.17	0.15	0.171532	0.622943	0.40029	0.940965	0.115762	0.463844	0.32024	0.904586
Os01g0286600	1.45	0.3	1.92	2.66	9.78992e-06	0.330791	1.31296e-13	0.149056	3.67796e-06	0.193971	3.5059e-14	0.0755688
Os01g0286900	2.26	0.75	6.07	4.49	0.0133418	0.000183235	3.72224e-07	0.223665	0.0071379	3.89316e-05	1.3815e-07	0.124443
Os01g0287400	0.39	0	0.42	0.56	0.347973	0.9635	0.207301	0.879015	0.26453	0.931	0.149586	0.810396
Os01g0287600	31.43	17.84	34.51	21.4	1.2105e-11	0.314954	0.0645446	1.41208e-09	3.12524e-12	0.180862	0.0413536	2.02116e-10
Os01g0287700	2.26	4.65	4.24	3.66	4.09324e-05	0.0010539	0.124016	0.427819	1.62565e-05	0.000258094	0.084593	0.283194
Os01g0288200	0.22	0.93	5.97	6.36	0.27841	1.0443e-06	2.73946e-05	0.906983	0.201432	1.62637e-07	1.16948e-05	0.850218
Os01g0288700	0	0.16	0	0	0.572873		0.535625		0.48117		0.45514
Os01g0288800	0.46	4.06	0.25	0	4.62044e-10	0.569599	1.62241e-16	0.180217	1.29744e-10	0.407512	3.85518e-17	0.0960676
Os01g0289100	5.86	7.4	9.2	0	0.509192	0.177118	1.41331e-09	2.16933e-11	0.412158	0.0876286	4.54746e-10	2.72242e-12
Os01g0289600	7.63	5.42	3.43	3.67	0.0232852	2.49278e-06	0.0299913	0.820149	0.0129412	4.05786e-07	0.0180028	0.73838
Os01g0289732	6.93	4.81	2.97	3.27	0.0847394	0.000319354	0.118334	0.792697	0.0527998	7.04466e-05	0.080364	0.699888
Os01g0289900	0.11	0.31	0.13	0.51	0.3454	0.96451	0.3673	0.0870583	0.26482	0.931	0.285374	0.0397072
Os01g0289950	0.82	0.44	0.71	0.75	0.107983	0.735886	0.184668	0.919928	0.0696182	0.627234	0.130939	0.868226
Os01g0290000	160.29	321.76	152.8	230.82	0	0.671177	1.43489e-111	1.28425e-74	0	0.549374	7.30796e-113	3.66478e-76
Os01g0290100	33.37	34.45	35.97	44.69	0.581113	0.192076	1.1527e-09	9.97493e-07	0.492872	0.096796	3.69492e-10	1.82561e-07
Os01g0290600	11.61	10.28	13.35	20.03	0.277615	0.233079	4.09218e-15	1.46035e-06	0.200608	0.123923	1.02677e-15	2.71982e-07
Os01g0290650	13.2	8.16	11.64	12.86	5.37344e-06	0.298392	1.78e-05	0.435891	1.97435e-06	0.16991	7.47912e-06	0.290716
Os01g0290700	636.59	55	319.12	141.84	0	1.71428e-170	6.70522e-66	1.23547e-116	0	9.78662e-173	5.68138e-67	2.33048e-118
Os01g0290800	93.03	15.84	73.42	27.38	0	1.47907e-15	5.78577e-22	1.62098e-146	0	1.117e-16	1.14413e-22	2.52976e-148
Os01g0291500	117.57	34.24	157.93	141.06	3.30856e-220	2.83607e-26	0	0.000107105	6.97012e-222	1.29341e-27	0	2.53698e-05
Os01g0292200	80.71	28.88	45.94	29.6	8.79662e-54	6.44954e-52	0.0221317	0.0325321	7.78044e-55	1.39704e-53	0.013049	0.0129151
Os01g0292250	0.07	0.21	0.07	0	0.445103	0.968858	0.149071	0.586024	0.351688	0.944774	0.103577	0.438332
Os01g0292900	61.26	63.07	41.23	32.2	0.27248	1.95086e-38	5.3267e-107	4.48421e-12	0.196129	5.93774e-40	2.8475e-108	5.37012e-13
Os01g0293000	0	0.14	0	0.31	0.171187		0.36706	0.0323326	0.115762		0.291294	0.0128036
Os01g0293200	2.64	3.23	3.65	3.42	0.0767487	0.00356765	0.610132	0.601153	0.0474364	0.000976816	0.528442	0.468044
Os01g0294500	0.92	0.32	0.33	3.91	0.0931096	0.145934	5.58134e-11	2.89246e-10	0.0587256	0.0691868	1.67351e-11	3.9349e-11
Os01g0294700	67.81	3.9	198.87	126.82	7.46492e-258	4.58599e-249	0	4.43539e-62	1.2903e-259	1.66061e-251	0	1.49882e-63
Os01g0295700	93.86	72.9	105.84	34.4	5.4578e-14	0.000331916	1.05189e-71	3.2693e-189	1.2655e-14	7.35642e-05	8.28794e-73	3.9426e-191
Os01g0295900	1.29	2.24	1.78	1.98	0.0731978	0.415619	0.670083	0.792726	0.045011	0.264538	0.613482	0.699888
Os01g0296000	6.63	3.65	5.37	6.25	0.000181837	0.239818	0.000856211	0.430233	7.68744e-05	0.12828	0.000419072	0.286096
Os01g0296100	62.71	117.15	59.46	69.72	2.40957e-118	0.205692	3.51247e-89	2.113e-06	1.02084e-119	0.105322	2.26496e-90	4.01234e-07
Os01g0296133	0.06	0.12	0	0	0.984911	0.973744	0.961692		0.98099	0.963166	0.954086
Os01g0296166	1.74	1.94	1.14	0.95	0.680792	0.180819	0.00831779	0.686319	0.615812	0.0899434	0.0045974	0.556416
Os01g0296200	12.39	16.75	13.25	21.73	0.000287535	0.586026	0.000247106	6.23811e-11	0.000124174	0.424388	0.000114605	8.05988e-12
Os01g0296450	0.42	0	1.12	0.79	0.000191182	0.00389841	3.92235e-08	0.280346	8.09582e-05	0.0010778	1.36941e-08	0.16557
Os01g0296700	1.3	0.12	4.55	5.19	6.46773e-07	3.61362e-11	8.10575e-35	0.452015	2.21592e-07	3.66148e-12	1.16347e-35	0.311162
Os01g0297200	54.58	43.88	69.39	70.76	1.84937e-07	3.97482e-10	3.4681e-36	0.698798	6.13062e-08	4.37108e-11	4.8255e-37	0.59258
Os01g0297700	0.09	0.05	0.1	0.26	0.714853	0.964901	0.135072	0.387212	0.653784	0.931	0.0928344	0.250696
Os01g0298301	11.83	4.71	6.84	2.98	8.41268e-09	0.000513328	0.0524499	0.000101358	2.54122e-09	0.000118427	0.0329488	2.39268e-05
Os01g0298400	24.69	14.25	131.06	2.08	2.16212e-09	1.09539e-230	7.44579e-32	0	6.30158e-10	4.39528e-233	1.13496e-32	0
Os01g0298500	1.82	1.04	1.78	1.42	0.353102	0.977988	0.632996	0.711074	0.271744	0.96998	0.574148	0.609066
Os01g0299100	0.14	0	0.15	0.26	0.606499	0.971132	0.367366	0.811796	0.519192	0.944774	0.28604	0.723452
Os01g0299150	0.38	1	0.62	0.91	0.345356	0.729895	0.907384	0.738657	0.26482	0.61977	0.876148	0.640814
Os01g0299200	1.88	1.69	1.95	2.56	0.754638	0.929133	0.141277	0.413956	0.700134	0.874726	0.097693	0.272496
Os01g0299300	3.01	7.06	3.28	3.55	2.62516e-10	0.699189	7.50594e-08	0.713712	7.27054e-11	0.586854	2.67128e-08	0.61342
Os01g0299400	33.33	16.8	27.75	41.84	4.03321e-06	0.270656	4.56018e-11	0.00259792	1.46719e-06	0.150267	1.36238e-11	0.000778548
Os01g0299500	103.58	287.56	82.83	105.88	0	1.85313e-10	0	9.53797e-13	0	1.97803e-11	0	1.09302e-13
Os01g0299700	0.47	0	0	0	0.107303	0.15602			0.068671	0.0748902
Os01g0299801	0.01	0	0.17	0	0.985403	0.616408		0.583558	0.98099	0.463844		0.438332
Os01g0300200	100.78	75.68	132.17	122.67	3.90077e-22	2.19772e-25	1.05211e-73	0.0293049	6.69324e-23	1.04028e-26	8.07908e-75	0.0114213
Os01g0300400	0.29	0.34	0.75	0.35	0.794366	0.0674059	0.974341	0.123126	0.744504	0.0274734	0.97044	0.0603024
Os01g0300600	53.62	37.19	74.29	79.55	1.6638e-15	1.87833e-16	8.02295e-78	0.106594	3.64202e-16	1.33212e-17	5.8422e-79	0.0509892
Os01g0300900	2.03	0.19	2	2.04	5.53925e-11	0.683039	1.17418e-12	0.957414	1.47771e-11	0.561534	3.26518e-13	0.94275
Os01g0301000	11.77	21.11	10.17	13.44	2.86012e-17	0.154604	8.25899e-12	0.00138423	5.8081e-18	0.0740842	2.3788e-12	0.000392822
Os01g0301100	0	0.19	0.2	0.09	0.318793	0.364422	0.61651	0.662451	0.236012	0.22338	0.557758	0.532622
Os01g0301300	1.88	2.85	0.98	0.76	0.0920439	0.0642206	2.70525e-06	0.60593	0.0579618	0.025974	1.0653e-06	0.473736
Os01g0301700	1.84	1.01	1.97	2.96	0.0135023	0.679523	1.05729e-08	0.0226728	0.0072318	0.557868	3.57854e-09	0.00853092
Os01g0302000	0	1	0	0.31	0.171422		0.400175	0.688788	0.115762		0.32024	0.565724
Os01g0302100	2.52	5.83	3.77	7.29	1.11453e-08	0.0325205	0.0612189	3.40577e-07	3.39438e-09	0.0117366	0.0388472	5.94772e-08
Os01g0302250	0.7	3.05	0.15	1.2	0.00225646	0.271733	0.0252449	0.0493569	0.00108054	0.151007	0.0150013	0.0205764
Os01g0302500	3.85	4.55	3.16	2.19	0.358758	0.394102	6.0174e-05	0.115839	0.276478	0.24732	2.6423e-05	0.0561474
Os01g0302800	12.19	8.17	18.14	16.6	0.0344354	0.0164777	2.04366e-05	0.602738	0.019835	0.00538344	8.63256e-06	0.469822
Os01g0302900	0.13	0.07	0.46	0.12	0.572816	0.0530001	0.612396	0.0377269	0.484904	0.0206734	0.53185	0.0151963
Os01g0303000	0.4	0.42	1.15	0.13	0.981084	0.216533	0.399962	0.0316893	0.95843	0.11355	0.32024	0.0125008
Os01g0303200	7.16	3.34	10.77	8.98	1.27587e-18	1.33977e-09	8.58509e-35	0.00660038	2.4648e-19	1.54458e-10	1.23284e-35	0.00216806
Os01g0303300	0	0.11	0	3.29	0.573462		1.45411e-08	3.42121e-09	0.48117		4.95694e-09	5.05354e-10
Os01g0303600	7.17	6.78	11.07	10.95	0.777927	0.0109971	0.00251033	0.934879	0.727058	0.00342104	0.00130142	0.90585
Os01g0303800	22.8	30.15	23.42	12.28	0.00171817	0.843264	1.95508e-20	1.80415e-09	0.000812626	0.766404	4.05734e-21	2.60154e-10
Os01g0304000	349.99	93.32	442.72	476.88	3.15534e-154	5.88747e-11	1.0111e-274	0.0772089	9.85062e-156	6.05188e-12	1.87136e-276	0.0345726
Os01g0304050	0.7	0.16	1.11	0.74	6.60213e-05	0.062318	2.05421e-05	0.0864448	2.672e-05	0.0249036	8.67916e-06	0.0393828
Os01g0304100	0.25	0.15	0	0.25	0.384378	0.0165453	0.316943	0.0105285	0.297854	0.0054093	0.242328	0.00362164
Os01g0304200	0	0	0	0
Os01g0304300	10.61	3.74	14.19	13.32	1.91991e-31	2.76631e-05	1.71161e-52	0.422509	2.56756e-32	5.1628e-06	1.76705e-53	0.279134
Os01g0304400	23.13	1.15	105.85	0.7	8.29841e-43	5.35629e-99	0.433047	1.88984e-250	8.84848e-44	5.6439e-101	0.350212	1.71842e-252
Os01g0305200	112.18	32.56	85.35	37.05	1.18365e-56	4.20265e-05	0.282715	7.28022e-25	1.00254e-57	8.09024e-06	0.21164	5.04472e-26
Os01g0305300	5.88	2.34	11.16	1.34	0.0368151	0.0459183	0.410456	1.62385e-07	0.0212876	0.0175126	0.33003	2.74578e-08
Os01g0305900	0.06	0	0.19	0.17	0.605092	0.489605	0.208182	0.916018	0.519192	0.330652	0.149586	0.861228
Os01g0306100	1.86	0.19	2.1	4.51	0.000221879	0.784563	5.44311e-12	0.00754159	9.47154e-05	0.693422	1.55579e-12	0.00250908
Os01g0306200	0	0.11	0	0	0.578817		0.540805		0.48117		0.45514
Os01g0306400	1.58	1.01	1.15	0.68	0.178366	0.420376	0.338321	0.2177	0.121232	0.26832	0.260016	0.120667
Os01g0306800	7.94	3.88	7.18	5.01	1.08119e-08	0.495347	0.0878355	0.00554331	3.28962e-09	0.337616	0.0579594	0.0017833
Os01g0306900	6.47	9.1	8	9.05	0.00411734	0.138431	0.952321	0.385018	0.0020431	0.0649526	0.941414	0.248332
Os01g0307500	5.28	0.66	9.34	5.16	4.94624e-28	2.8652e-08	1.29674e-27	3.86774e-09	7.20554e-29	3.72942e-09	2.19492e-28	5.74056e-10
Os01g0307562	0.61	0.11	0.77	0.24	0.0167686	0.685432	0.436149	0.0484587	0.00912812	0.563926	0.353508	0.0201238
Os01g0307624	1.56	0.76	0.75	0.95	0.00327405	0.00598572	0.454465	0.518864	0.0016027	0.0017328	0.370382	0.369996
Os01g0307686	3.55	1.71	2.55	1.65	0.0153186	0.328304	0.927314	0.250233	0.00826204	0.192223	0.901996	0.142517
Os01g0308200	0.89	1.93	0.97	2.2	6.01821e-06	0.873688	0.377692	2.49042e-07	2.22044e-06	0.802434	0.300612	4.28654e-08
Os01g0308300	0.14	0.34	0.18	0	0.0468942	0.65045	1.63862e-05	0.00658769	0.027615	0.509916	6.86302e-06	0.00216028
Os01g0308600	0	0	0.08	0.6		0.624256	0.00567288	0.0493493		0.463844	0.00305974	0.0205764
Os01g0308700	0.45	0.43	0	0.76	0.815008	0.155703	0.366953	0.0323221	0.768528	0.0748902	0.291294	0.0128036
Os01g0309100	15.1	1.67	46.84	18.55	4.74682e-27	2.78105e-36	3.33348e-36	3.23993e-28	7.10244e-28	8.99982e-38	4.636e-37	2.06642e-29
Os01g0309451	3.47	6.97	3.43	2.22	0.0810277	0.98726	0.0057873	0.48357	0.0502774	0.983202	0.00313494	0.33831
Os01g0309800	7.3	8.35	4.67	6.5	0.40152	0.0118657	0.0894196	0.0817273	0.312456	0.00372648	0.059078	0.0369674
Os01g0309900	35.86	54.23	34.07	32.94	8.35365e-28	0.369949	1.33495e-39	0.566208	1.22331e-28	0.223232	1.73741e-40	0.41398
Os01g0310100	4.48	2.4	5.26	3.75	9.04447e-12	0.071209	2.95641e-06	3.86538e-05	2.32188e-12	0.0293208	1.16809e-06	8.59376e-06
Os01g0310500	38.13	29.72	41.03	33.3	0.00329008	0.00183794	0.717095	2.31937e-09	0.00161142	0.000473784	0.66443	3.38336e-10
Os01g0310550	4.43	6.47	2.36	1.85	0.0355503	0.00889407	5.36806e-10	0.452575	0.0205138	0.00268528	1.69288e-10	0.311708
Os01g0310600	11.47	16.15	3.39	4.17	0.242799	0.00383911	3.22793e-05	0.794427	0.172961	0.00105953	1.38543e-05	0.703132
Os01g0310700	0.38	0	0	0	0.592986	0.664123			0.519192	0.537512
Os01g0310800	10.68	13.06	11.35	10.87	0.0030148	0.51326	0.00552055	0.625828	0.00146949	0.354932	0.00297468	0.492724
Os01g0311100	2.02	1.58	1.63	0.6	0.592002	0.700141	0.0950777	0.110355	0.523064	0.587836	0.063069	0.0530298
Os01g0311300	1.02	1.37	0.47	0.14	0.642666	0.431672	0.0133524	0.446609	0.573756	0.2776	0.00760444	0.300442
Os01g0311400	2.78	6.78	1.4	2.3	0.00589789	0.247186	0.000904289	0.448469	0.00299336	0.132987	0.000444444	0.30794
Os01g0311500	23.75	21.83	25.94	24.84	0.992504	0.0728627	0.0818505	0.860302	0.991154	0.0301586	0.0536206	0.785986
Os01g0311600	0.21	0.39	0.23	1.11	0.444457	0.952263	0.0188001	0.00329804	0.351988	0.909518	0.0109181	0.00101261
Os01g0311800	19.93	5.8	24.39	4.1	2.3554e-52	0.011316	0.00489093	3.79497e-98	2.13566e-53	0.00353316	0.00262322	8.57794e-100
Os01g0312500	0.54	0	0.8	1.88	0.00131454	0.493615	1.95341e-11	0.0100498	0.00061209	0.33621	5.72952e-12	0.00343884
Os01g0312800	5.33	0.72	8.3	15.98	7.17091e-24	0.00016448	1.28761e-101	4.57997e-15	1.16811e-24	3.47e-05	7.30998e-103	4.63564e-16
Os01g0313050	0.1	0	0.2	0.45	0.604064	0.48944	0.00566943	0.25548	0.519192	0.330652	0.00305974	0.145983
Os01g0313300	12.77	39.52	42.6	23.23	3.63763e-33	4.82675e-38	4.47606e-11	4.53161e-14	4.67526e-34	1.48956e-39	1.33666e-11	4.8161e-15
Os01g0313600	0	0.51	0	0	0.00167414		0.00116715		0.000790692		0.000582328
Os01g0314000	1.35	1.87	0.8	0.35	0.23774	0.0499022	1.98842e-07	0.181278	0.169049	0.0192615	7.25994e-08	0.0959492
Os01g0314100	30.6	50.45	19.26	11.83	4.66845e-31	3.11817e-16	1.54625e-164	6.17825e-12	6.30524e-32	2.23584e-17	5.11476e-166	7.4586e-13
Os01g0314300	90.72	35.34	99.22	109.26	1.1593e-57	0.116407	1.31217e-92	0.0463002	9.63454e-59	0.0528682	8.1599e-94	0.0191274
Os01g0314800	589.55	278.49	263.07	90.17	4.91322e-134	1.28098e-145	1.15074e-121	1.1137e-105	1.78977e-135	9.0681e-148	5.28678e-123	2.35574e-107
Os01g0315700	0.68	0	0.55	1.46	0.107287	0.87818	0.00566736	0.255451	0.068671	0.808508	0.00305974	0.145983
Os01g0315800	146.29	152.49	152.71	127.6	0.00321898	0.474086	1.65461e-11	1.32086e-05	0.00157425	0.3168	4.83194e-12	2.76158e-06
Os01g0315850	0.16	0	0.28	0.09	0.35022	0.557577	0.623677	0.279587	0.26453	0.394946	0.546968	0.164572
Os01g0316100	1.02	0.53	0.6	3.33	0.134996	0.291349	1.51848e-10	3.00823e-09	0.0888834	0.164873	4.64568e-11	4.428e-10
Os01g0316500	22.01	15.46	20.91	19.4	0.000259796	0.672391	0.0268968	0.521487	0.000111703	0.550828	0.0160412	0.37232
Os01g0316600	28.62	54.18	22.43	23.15	1.73702e-55	8.63764e-06	5.31448e-91	0.693934	1.49256e-56	1.5016e-06	3.36068e-92	0.565498
Os01g0316800	322.63	149.68	365.46	426.1	2.18894e-50	0.00834585	2.90127e-105	0.000738196	2.04864e-51	0.00250016	1.58426e-106	0.000198825
Os01g0316900	15.46	28.28	15.11	15.41	1.3161e-50	0.735698	1.00137e-52	0.783338	1.22913e-51	0.626978	1.02986e-53	0.689604
Os01g0317125	0.73	1.99	0.79	0.85	0.00275683	0.907205	0.00746799	0.903256	0.00133799	0.846772	0.0041027	0.845472
Os01g0317800	2.96	3.84	3.71	3.22	0.252267	0.395073	0.418092	0.592067	0.180299	0.248058	0.337006	0.437812
Os01g0318202	1.85	9.07	2.76	2.06	4.52826e-34	0.0607502	3.19465e-32	0.175551	5.71178e-35	0.0241978	4.83292e-33	0.0921654
Os01g0318400	1.52	6.69	0.42	0	4.88723e-08	0.049685	9.82872e-19	0.179717	1.55265e-08	0.0191696	2.16746e-19	0.0960676
Os01g0318600	2.79	2.47	3.63	3.43	0.567839	0.163676	0.0501252	0.802498	0.467296	0.0794568	0.0314062	0.711854
Os01g0318700	4.03	3.56	4.79	5.54	0.560727	0.421731	0.00945693	0.5085	0.460104	0.26946	0.00526178	0.36072
Os01g0319000	0.09	0	0.23	0.09	0.348933	0.264819	0.207651	0.385777	0.26453	0.146033	0.149586	0.249182
Os01g0319200	0.06	0.06	0.19	0.22	0.979056	0.487462	0.343057	0.919683	0.971488	0.330652	0.264816	0.869744
Os01g0320400	0.23	0	0.25	0	0.603854	0.969766		0.588001	0.519192	0.944774		0.438332
Os01g0320700	13.55	17.12	10.37	13.28	0.199332	0.246507	0.137123	0.295294	0.139285	0.132541	0.094501	0.17655
Os01g0321300	2.65	4.41	3.04	3.2	1.71497e-07	0.317185	0.000559699	0.716996	5.67258e-08	0.182495	0.000269408	0.616936
Os01g0321700	24.46	10.96	30.78	23.21	3.06733e-25	1.10215e-06	8.6763e-19	2.49073e-11	4.80422e-26	1.72222e-07	1.90934e-19	3.14102e-12
Os01g0321800	21.5	22.98	21.23	21.08	0.579323	0.94288	0.422519	0.93496	0.4912	0.894466	0.340838	0.905958
Os01g0321900	0	0	1.05	0		0.115062		0.0966118		0.0518068		0.0449742
Os01g0322700	0	0.09	0.09	0	0.573439	0.611004	0.536039	0.578492	0.48117	0.463844	0.45514	0.438332
Os01g0322800	11.97	11.09	14.84	14.22	0.416387	0.0123905	0.00184473	0.665801	0.326208	0.00391352	0.000940796	0.531688
Os01g0323000	11.98	1.24	32.35	29.06	7.32164e-54	8.43522e-57	1.54918e-156	0.000145044	6.47342e-55	1.62353e-58	5.43456e-158	3.4927e-05
Os01g0323100	1.37	1.26	1.22	2.41	0.790067	0.759351	0.00446455	0.00556773	0.739846	0.655706	0.00238252	0.00179224
Os01g0323300	0.67	0.16	0.4	0.71	0.00675736	0.33417	0.00373125	0.25543	0.00347194	0.196366	0.00197344	0.146251
Os01g0323500	2.63	0.45	2.31	1.07	1.06655e-07	0.671348	0.0495408	0.00991749	3.47684e-08	0.549536	0.031014	0.00338908
Os01g0323600	1051.06	240.6	584.47	1478.61	0	0	0	0	0	0	0	0
Os01g0323775	514.94	30.69	414.6	215.37	0	1.24932e-51	0	0	0	2.73878e-53	0	0
Os01g0324400	19.02	13.05	22.56	26.4	0.00190923	0.239827	3.52732e-20	3.67789e-05	0.000906982	0.128277	7.38268e-21	8.15674e-06
Os01g0326000	9.47	2.13	7.54	13.57	1.48766e-15	0.489486	1.36278e-34	4.99862e-07	3.24856e-16	0.330236	1.96414e-35	8.87286e-08
Os01g0326300	0.07	0.07	0.07	0.13	0.983396	0.967725	0.744508	0.810125	0.971488	0.944774	0.6954	0.723452
Os01g0327000	2.01	0.76	3.31	4.03	6.43062e-13	4.72827e-07	4.34542e-51	0.0268233	1.56573e-13	7.06294e-08	4.6031e-52	0.0103477
Os01g0327100	3.3	14.32	4.07	3.25	5.27174e-34	0.307297	6.43395e-31	0.712887	6.65832e-35	0.175693	1.0029e-31	0.612642
Os01g0327250	0.18	0.26	0.5	0.36	0.981359	0.388951	0.612003	0.706593	0.964364	0.243364	0.53185	0.60295
Os01g0327400	114.42	27.42	188.81	76.75	1.09501e-218	1.978e-69	4.99347e-95	3.09028e-190	2.33228e-220	3.05856e-71	3.02004e-96	3.70678e-192
Os01g0327500	0.43	0.15	0.31	0.68	0.496234	0.836828	0.21664	0.529615	0.399216	0.75777	0.158003	0.380736
Os01g0327600	4.88	7.88	6.35	6.74	1.45431e-13	0.000439765	0.0136533	0.442948	3.44496e-14	9.99778e-05	0.00778794	0.296408
Os01g0327900	11.63	11.91	13.05	11.62	0.86762	0.405648	0.842383	0.372927	0.828214	0.256974	0.803074	0.23891
Os01g0328300	9.7	13.61	7.34	6.94	1.58354e-08	0.0241784	3.74545e-18	0.880637	4.86536e-09	0.0083663	8.3911e-19	0.815412
Os01g0328400	579.76	272.81	709.34	843.87	2.41659e-210	4.44131e-24	0	2.97571e-21	5.37964e-212	2.2095e-25	0	2.32296e-22
Os01g0328500	20.05	19.61	21.32	25.02	0.815073	0.605408	0.00259812	0.0783555	0.767616	0.44429	0.00134898	0.0351492
Os01g0328600	9.04	6.81	9.12	9.63	0.0110546	0.965232	0.00115704	0.684267	0.0058497	0.930186	0.000576794	0.575338
Os01g0328700	72.71	26.21	94.76	113.34	8.24068e-122	7.23221e-16	0	1.54403e-09	3.3819e-123	5.36034e-17	0	2.216e-10
Os01g0328900	5.54	3.7	6.5	7.29	0.00200974	0.251882	6.01238e-09	0.386492	0.000956796	0.135908	2.0036e-09	0.249918
Os01g0329300	0.19	0.06	0.37	0.42	0.0727851	0.337471	0.00108869	0.885664	0.0447234	0.198779	0.000540288	0.821352
Os01g0329400	28.57	21.24	18.58	22.07	0.0028445	1.44761e-08	0.750068	0.00353237	0.0013829	1.83278e-09	0.704138	0.00109344
Os01g0329800	18	9.54	14.59	13.95	3.43891e-14	0.111985	7.97033e-08	0.826478	7.91558e-15	0.0500888	2.84126e-08	0.74573
Os01g0329900	0.56	0	1.04	0.81	0.00010017	0.115006	9.18703e-07	0.529901	4.12486e-05	0.052044	3.5011e-07	0.3806
Os01g0330100	1.29	0.51	1.34	1.6	0.000226955	0.898028	7.68321e-07	0.458371	9.69576e-05	0.833988	2.91414e-07	0.316498
Os01g0330200	1.82	0.49	3.64	1.53	0.000256549	0.00276976	0.0023713	0.000162907	0.000110205	0.000740826	0.00122608	3.95278e-05
Os01g0330650	0.05	0.08	0.03	0	0.715407	0.429566	0.148917	0.953616	0.652202	0.278656	0.103577	0.936304
Os01g0331900	33.22	28.45	36.94	43.6	0.0798003	0.151477	1.27949e-09	0.0386398	0.0494602	0.0724128	4.11102e-10	0.0156139
Os01g0332100	92.54	55.79	68.44	47.96	2.68439e-32	3.53068e-16	2.7433e-08	5.47123e-19	3.51958e-33	2.54544e-17	9.50384e-09	4.62566e-20
Os01g0332150	0.53	0.13	1.22	0.33	0.0455248	0.0370826	0.20329	0.00330439	0.0267588	0.013654	0.145544	0.0010153
Os01g0332200	2.07	1.79	0.46	3.74	0.658012	0.000704289	0.00364191	4.33882e-09	0.589486	0.000167238	0.00192356	6.45794e-10
Os01g0332500	3.78	0.98	4.45	8.15	1.93958e-10	0.393873	6.18573e-36	1.0399e-06	5.33382e-11	0.247112	8.65348e-37	1.90557e-07
Os01g0332700	0	0	0	0
Os01g0332800	1.47	0.18	4.75	1.21	9.79683e-07	1.47571e-09	2.73925e-05	3.06613e-12	3.40266e-07	1.70708e-10	1.16948e-05	3.63036e-13
Os01g0332900	71.74	16.06	74.91	51.49	2.03513e-241	0.185998	1.48972e-117	4.29644e-35	3.85528e-243	0.0930778	7.09832e-119	2.2817e-36
Os01g0333001	0.42	0	1.48	0.25	0.0581567	0.0293776	0.207216	0.00324367	0.0349882	0.0104634	0.149586	0.000992356
Os01g0333600	0.09	0	0.03	0.03	0.194827	0.58501	0.615046	0.937067	0.13478	0.422736	0.546968	0.904586
Os01g0335700	12.51	5.37	12.67	9.03	8.33911e-27	0.908293	1.50867e-09	2.5962e-06	1.25576e-27	0.848232	4.8637e-10	4.96838e-07
Os01g0336300	0.07	0.07	0	0	0.985382	0.673076	0.541734		0.971488	0.537512	0.45514
Os01g0337100	0	0.09	0	0	0.319538		0.288006		0.236012		0.217122
Os01g0337160	6.08	6.1	2.84	2.58	0.993391	0.000355188	1.64752e-05	0.759884	0.99227	7.9174e-05	6.90354e-06	0.664154
Os01g0337180	0	0	2.94	0		0.0331873		0.0257858		0.0120152		0.00985684
Os01g0337500	1.14	1.91	1.14	0.47	0.0122246	0.988288	4.59285e-09	0.00277747	0.00650976	0.984516	1.52075e-09	0.000837102
Os01g0337600	37.2	39.99	37.08	28.56	0.0880126	0.809028	4.63418e-21	4.51234e-12	0.0550232	0.724784	9.4256e-22	5.40526e-13
Os01g0337700	5.25	16.48	4.57	4.74	1.98828e-28	0.723072	1.23673e-30	0.873805	2.87536e-29	0.61117	1.94278e-31	0.803282
Os01g0337900	13.85	14.03	16.47	18.76	0.896453	0.0262342	9.79732e-06	0.0770381	0.859366	0.00920088	4.0285e-06	0.0344862
Os01g0338000	126.69	45.87	143.12	143.9	1.27459e-115	0.00110393	4.18363e-158	0.956419	5.50564e-117	0.000271572	1.44566e-159	0.93625
Os01g0338100	14.21	15.2	16.18	22.1	0.814694	0.642025	0.0491599	0.154733	0.76861	0.50084	0.030661	0.0790104
Os01g0338150	4.23	3.21	4.16	4.33	0.0250925	0.930283	0.0116555	0.792291	0.0140664	0.877114	0.00658834	0.699376
Os01g0338200	24.82	20.37	24.26	17.49	0.00119322	0.778921	0.022471	2.12912e-07	0.000552154	0.680228	0.013277	3.64408e-08
Os01g0338600	24.64	13.83	23.41	16.33	6.52371e-13	0.610416	0.0867712	7.08481e-06	1.58905e-13	0.468336	0.05724	1.42939e-06
Os01g0339001	0.42	0	0	0.69	0.603389	0.672636	0.366286	0.444533	0.519192	0.537512	0.28604	0.30088
Os01g0339500	6.76	13.39	0.89	1	1.94433e-14	2.48127e-30	7.24947e-81	0.809921	4.43154e-15	9.63238e-32	5.09102e-82	0.720266
Os01g0339600	0.49	1.73	1.62	1.29	6.28183e-07	9.11224e-06	0.181142	0.388732	2.15056e-07	1.58886e-06	0.1281	0.252194
Os01g0339900	96.97	51.14	115.42	113.25	3.46892e-66	8.32771e-08	1.91546e-111	0.612285	2.5457e-67	1.14427e-08	9.77436e-113	0.479692
Os01g0339950	0.33	0.14	0.27	0.23	0.101175	0.797602	0.404879	0.707119	0.064266	0.711946	0.325054	0.603718
Os01g0340600	0.21	0.11	0.34	0.3	0.714283	0.730035	0.523868	0.915642	0.653784	0.61977	0.435024	0.861228
Os01g0340801	0.03	0.08	0.03	0.04	0.228576	0.963272	0.353367	0.878893	0.161676	0.931	0.273598	0.810396
Os01g0341000	3.9	1.82	5.61	5.05	0.000618427	0.0575333	4.4589e-07	0.60038	0.000277104	0.02271	1.66442e-07	0.467326
Os01g0341200	6.68	7	9.11	6.34	0.756895	0.016874	0.48832	0.00359829	0.70258	0.00553768	0.40137	0.00111616
Os01g0341300	0.24	0.08	0.34	0.38	0.496889	0.752727	0.216786	0.941137	0.399216	0.64758	0.158003	0.914766
Os01g0341750	0.17	0	0.26	0.03	0.0581824	0.633732	0.617965	0.0566485	0.0349882	0.492034	0.546968	0.0242482
Os01g0342500	1.05	0.87	0.23	0	0.843214	0.271462	0.0760795	0.581785	0.801112	0.151007	0.0494106	0.438332
Os01g0342750	1.47	3.83	1.27	1.26	6.93725e-09	0.628287	2.93112e-11	0.967479	2.0861e-09	0.486188	8.6665e-12	0.957028
Os01g0342800	9.7	7.77	11.19	13.39	0.347555	0.602859	0.00655143	0.456086	0.266806	0.441908	0.00357294	0.314744
Os01g0342900	0.65	0.04	1.03	0.91	7.3901e-05	0.226502	5.40831e-07	0.728285	3.00488e-05	0.119576	2.03142e-07	0.62874
Os01g0343100	2.56	0.22	2.29	0.54	7.57504e-19	0.611587	0.0495434	3.62759e-10	1.45107e-19	0.470232	0.031014	4.95602e-11
Os01g0343200	22.77	14.34	22.36	17.88	8.96374e-05	0.457077	0.787459	0.00204916	3.67358e-05	0.30266	0.743348	0.000601804
Os01g0343300	122.16	21.85	128.95	53.6	1.11376e-193	0.274908	3.459e-36	8.42705e-83	2.74542e-195	0.153453	4.8117e-37	2.22544e-84
Os01g0343350	9.2	0	1.5	0	0.0166976	0.112907		0.574677	0.0090828	0.050634		0.438332
Os01g0343400	0	0	0	0
Os01g0343500	0.18	0.1	0.24	0.41	0.774534	0.751786	0.0849343	0.411201	0.723476	0.64758	0.055953	0.270364
Os01g0343780	0.35	0	0.72	0	0.593908	0.688373		0.330927	0.519192	0.570792		0.205206
Os01g0344620	0.11	0.15	0.44	0.13	0.581702	5.70452e-05	0.717095	0.000105981	0.493468	1.12103e-05	0.664524	2.509e-05
Os01g0346250	13.76	20.44	15.08	12.04	1.20137e-05	0.488293	4.27374e-09	0.0415636	4.54928e-06	0.32881	1.41229e-09	0.0169656
Os01g0346400	5.55	3.5	8.97	5.22	0.00288155	0.000119516	0.010513	9.6595e-06	0.00140148	2.46408e-05	0.00591766	1.97937e-06
Os01g0346600	1.81	3.19	2.43	3.2	0.0120823	0.318598	0.996177	0.275885	0.00643156	0.184077	0.995654	0.162046
Os01g0346700	15.46	4.92	16.31	9.45	3.29552e-16	0.717301	5.45636e-05	7.52198e-06	7.00498e-17	0.605028	2.38502e-05	1.52147e-06
Os01g0347000	0.26	0.04	0.43	0.25	0.0100136	0.278817	0.0127274	0.209119	0.00526396	0.156335	0.00722556	0.115183
Os01g0347100	40.39	47.08	36.65	36.33	1.99131e-05	0.0232049	2.13709e-13	0.865428	7.67732e-06	0.00797946	5.76332e-14	0.792958
Os01g0347200	29.86	13.37	28.52	15.94	9.35473e-42	0.505892	0.0169533	6.35584e-24	1.01486e-42	0.349012	0.00979214	4.5292e-25
Os01g0347300	15.28	0.84	12.53	2.09	4.21498e-58	0.0795391	0.00468435	1.00258e-31	3.48894e-59	0.0333294	0.00250612	5.78344e-33
Os01g0347500	0.69	0	2.8	0.65	0.986587	0.369018	0.963125	0.333581	0.98099	0.22338	0.954086	0.205206
Os01g0347600	11.7	0.06	28.23	4.56	3.94547e-61	6.4697e-28	2.12199e-23	2.23931e-77	3.10878e-62	2.77116e-29	4.03396e-24	6.2169e-79
Os01g0348000	0.69	0	2.8	0.65	0.986785	0.369356	0.963285	0.333878	0.98099	0.22338	0.954086	0.205206
Os01g0348600	68.57	49.38	69.63	66.19	0.000410234	0.0432553	0.000351412	0.0348205	0.000179884	0.0163488	0.000165829	0.0139078
Os01g0348700	536.66	371.4	489.17	758.36	7.23503e-46	0.000540742	1.07911e-199	1.11986e-83	7.29216e-47	0.000125263	2.88254e-201	2.92848e-85
Os01g0348900	337.55	1284.04	440.98	46.41	0	3.36368e-20	0	0	0	1.96966e-21	0	0
Os01g0349000	1.46	3.13	1.62	1.78	0.000615677	0.773126	0.00700163	0.801868	0.00027577	0.67199	0.00383478	0.711088
Os01g0349400	54.35	45.39	29.7	32.68	0.000104167	1.87983e-32	1.06333e-10	0.177089	4.30014e-05	6.78858e-34	3.22876e-11	0.09315
Os01g0349600	6.58	17.04	6.55	9.09	1.93227e-19	0.979784	7.04088e-11	0.0196457	3.62196e-20	0.972848	2.12176e-11	0.00729372
Os01g0349800	0.04	0.22	0.09	0.16	0.168012	0.687777	0.698809	0.692839	0.112991	0.570792	0.643818	0.564114
Os01g0350900	19.43	21.85	17.45	19.91	0.086246	0.204799	0.162669	0.0951019	0.0537986	0.104771	0.114188	0.044118
Os01g0351100	0.86	1.35	1.01	1.43	0.318866	0.787713	0.890658	0.472015	0.236256	0.700112	0.856052	0.328552
Os01g0351200	3.34	0.28	4.28	5.21	6.75294e-22	0.119257	9.0549e-39	0.16907	1.16701e-22	0.0543688	1.19987e-39	0.0880268
Os01g0351300	14.66	13.91	16.96	15.16	0.429466	0.0196865	0.163806	0.0712408	0.337936	0.0066219	0.115035	0.0315074
Os01g0351800	10.41	3.04	10.14	10.25	4.85263e-22	0.85513	9.28856e-22	0.949408	8.34906e-23	0.781038	1.84899e-22	0.927244
Os01g0352100	0.05	0	0.06	0	0.605396	0.970611		0.589531	0.519192	0.944774		0.438332
Os01g0353400	0.15	0	0.16	0	0.590926	0.963155		0.576456	0.519192	0.944774		0.438332
Os01g0353501	0	0.19	0	0	0.578471		0.540447		0.48117		0.45514
Os01g0353900	19.69	33.6	19.44	21.54	2.9244e-17	0.83882	6.3394e-13	0.173787	5.93962e-18	0.761106	1.74061e-13	0.0911102
Os01g0354175	0.19	0	0.2	0.35	0.603086	0.969377	0.366147	0.810652	0.519192	0.944774	0.28604	0.723452
Os01g0354200	3.16	0.63	2.46	3	1.4501e-08	0.303406	4.73659e-08	0.421562	4.4443e-09	0.173211	1.66487e-08	0.278386
Os01g0354450	0.21	0.11	0.33	0.29	0.713611	0.729755	0.523682	0.91539	0.653784	0.61977	0.435024	0.861228
Os01g0354700	0.8	0.38	0.86	0.83	0.234032	0.915823	0.198861	0.938136	0.166257	0.858222	0.141975	0.91073
Os01g0355100	0.86	0.26	1.58	1.4	9.87598e-05	0.00579467	3.21577e-10	0.584148	4.06284e-05	0.00167371	1.00073e-10	0.448174
Os01g0355175	0.47	0.1	0	0.11	0.0455377	0.00510589	0.937508	0.444173	0.0267588	0.00145378	0.914034	0.30088
Os01g0355250	1.47	0	0.39	0	0.10722	0.404107		0.585923	0.068671	0.25522		0.438332
Os01g0355500	18.95	15.97	13.7	13.9	0.000832579	6.42971e-10	0.00922682	0.859126	0.000379	7.19656e-11	0.00512618	0.784746
Os01g0355600	26.38	32.73	28.99	26.63	2.76891e-09	0.027413	6.19896e-09	0.0413188	8.12062e-10	0.00966172	2.0672e-09	0.0168497
Os01g0355900	26.4	37.33	23.93	26.48	9.1144e-13	0.13805	4.76507e-13	0.118223	2.2343e-13	0.064751	1.30209e-13	0.0574362
Os01g0356400	12.11	15.87	19.89	13.66	9.31416e-10	1.44684e-32	0.000494243	7.56454e-21	2.66088e-10	5.2202e-34	0.000236798	5.97348e-22
Os01g0356500	6.04	3.34	8.72	7.64	5.65081e-05	0.0033935	7.59857e-10	0.322524	2.27236e-05	0.00092537	2.4135e-10	0.196387
Os01g0356900	0.08	0	0.13	0	0.348004	0.729586		0.180566	0.26453	0.61977		0.0960676
Os01g0357100	75.39	74.08	93.28	50.89	0.918798	2.72476e-13	8.27353e-34	4.50435e-85	0.883774	2.37152e-14	1.20901e-34	1.16047e-86
Os01g0357150	4.43	2.03	5.08	3.57	5.17228e-07	0.39545	0.000584248	0.0130284	1.76059e-07	0.248372	0.000281876	0.00458912
Os01g0357200	1.04	1.95	1.12	0.79	0.349173	0.946621	0.182965	0.707288	0.268234	0.900516	0.129654	0.60295
Os01g0357800	18.98	34.85	19.59	18.82	3.92736e-68	0.59433	7.02851e-72	0.449192	2.81568e-69	0.432166	5.524e-73	0.308712
Os01g0357900	305.17	219.79	307.45	147.15	5.02156e-24	0.887576	2.54625e-25	3.12254e-96	8.15158e-25	0.821038	4.58648e-26	7.2191e-98
Os01g0358100	221.88	73.65	195.14	123.58	3.9661e-131	0.00119281	1.06131e-22	1.32491e-28	1.48423e-132	0.000294992	2.04962e-23	8.35196e-30
Os01g0358300	0.85	0.34	0.31	0.58	0.0608602	0.060089	0.35009	0.323534	0.0368226	0.0238678	0.270704	0.197231
Os01g0358400	191.15	105.77	197.83	286.53	1.57334e-68	0.39116	1.50448e-237	4.20209e-44	1.12382e-69	0.245014	3.25354e-239	1.88473e-45
Os01g0358551	0.86	0.32	0.7	0.92	0.159136	0.824335	0.0817548	0.658245	0.106335	0.742074	0.0535472	0.524486
Os01g0358700	3.58	4.41	4.57	3.2	0.218857	0.188438	0.0478437	0.0389299	0.153981	0.0947108	0.029804	0.0157449
Os01g0359400	6.07	8.5	8.26	4.82	7.51422e-06	5.06033e-05	4.65336e-11	6.86064e-10	2.79608e-06	9.85356e-06	1.39098e-11	9.59866e-11
Os01g0359600	6.15	9.13	6.2	3.23	6.87239e-09	0.947002	2.28013e-41	1.33235e-13	2.06614e-09	0.899272	2.87476e-42	1.46024e-14
Os01g0359800	4.11	1.21	2.96	2.53	1.16929e-22	0.00341787	1.97427e-07	0.261884	1.97106e-23	0.00093324	7.20696e-08	0.150698
Os01g0360100	0.97	0.7	1.08	1.19	0.373586	0.697996	0.0736219	0.80937	0.288748	0.584532	0.0476212	0.725596
Os01g0360150	0.23	0.21	0	0.25	0.986079	0.67426	0.949309	0.691611	0.971488	0.537512	0.931178	0.565724
Os01g0360200	23.15	9.71	39.63	20.69	1.15059e-55	2.8469e-43	3.74331e-41	2.24147e-61	9.85992e-57	7.5505e-45	4.73918e-42	7.69008e-63
Os01g0360333	0.04	0	0.04	0	0.59238	0.963796		0.57746	0.519192	0.944774		0.438332
Os01g0360600	30.34	27.01	23.95	26.86	0.157619	0.00611008	0.945569	0.256931	0.105117	0.00177319	0.925276	0.147267
Os01g0361000	49.23	30.72	50.98	38.71	3.56686e-37	0.982244	3.61729e-06	2.71573e-15	4.22812e-38	0.976284	1.4393e-06	2.71722e-16
Os01g0361500	1.06	3.99	1.4	1.09	8.21581e-14	0.364937	6.62845e-14	0.395937	1.92135e-14	0.219362	1.74537e-14	0.258094
Os01g0361800	1.91	6.39	1.59	1.52	1.29665e-27	0.394194	8.56586e-36	0.844475	1.91086e-28	0.247416	1.20253e-36	0.76687
Os01g0362000	3.01	2.2	2.34	2.99	0.0592561	0.181144	0.062034	0.183976	0.0357892	0.090194	0.0393868	0.0988308
Os01g0362100	1.88	0.11	3.87	1.11	2.03517e-15	3.67531e-06	2.63543e-08	1.30962e-13	4.47384e-16	6.08476e-07	9.12236e-09	1.43365e-14
Os01g0362400	5.15	1.86	8.81	7.81	0.00641658	0.0576788	9.65514e-06	0.667331	0.0032779	0.0227712	3.9656e-06	0.537536
Os01g0362533	17.78	9.55	14.88	19.44	0.000350891	0.373884	2.31418e-05	0.141742	0.00015257	0.231156	9.8269e-06	0.0712344
Os01g0362800	0.45	0.62	0.08	0.28	0.624747	0.17753	0.269784	0.428316	0.555996	0.0879776	0.201216	0.284324
Os01g0363300	2.07	4.77	2.97	4.41	0.00132835	0.354381	0.836708	0.112444	0.000619224	0.210786	0.796922	0.0542298
Os01g0363500	40.41	80.47	38.72	42.42	2.46587e-65	0.334898	4.61247e-65	0.19965	1.83332e-66	0.196914	3.9551e-66	0.108963
Os01g0363600	0.86	0.45	0.46	1.06	0.32116	0.421509	0.141339	0.208021	0.23933	0.269208	0.0977866	0.114464
Os01g0363900	9.62	8.39	12.69	13.52	0.0389624	2.5231e-06	1.14771e-17	0.331074	0.0226068	4.10886e-07	2.6176e-18	0.206728
Os01g0364000	3.26	4.73	0.74	0.04	0.00179037	2.75629e-10	6.52339e-44	3.57638e-06	0.00084814	2.97712e-11	7.86926e-45	6.94334e-07
Os01g0364100	0.53	1.16	0.48	0.03	0.0157642	0.830919	3.40986e-10	0.000756336	0.00851438	0.74941	1.06258e-10	0.000204174
Os01g0364400	0	0	0	0
Os01g0364800	0	0	0.03	0.06		0.614012	0.364326	0.809541		0.463844	0.28604	0.723452
Os01g0364900	0.32	0	0	0.15	0.345411	0.428295	0.608312	0.677353	0.26453	0.278656	0.546968	0.565724
Os01g0365000	0.02	0	0	0	0.588393	0.660502			0.519192	0.537512
Os01g0366100	3.59	5.57	4.61	4.74	3.87036e-06	0.0274935	0.0807259	0.834928	1.40487e-06	0.00969276	0.0528018	0.756074
Os01g0366300	7.98	6.69	3.79	5.59	0.060454	5.63557e-13	0.0761416	0.00102315	0.0365648	5.01712e-14	0.049371	0.000283756
Os01g0366400	0.2	0.25	0.06	0.27	0.776516	0.271446	0.947547	0.123831	0.723472	0.151007	0.927678	0.0607556
Os01g0367100	13.38	13.44	13.94	16.48	0.231721	0.24965	0.0639304	0.116779	0.164069	0.134533	0.040937	0.0566482
Os01g0367201	2.71	2.83	3.35	2.15	0.938251	0.62481	0.524949	0.290887	0.904882	0.482478	0.43742	0.173568
Os01g0367300	33.65	33.89	42.71	37.14	0.376135	1.51761e-11	0.573131	3.22081e-07	0.29088	1.49414e-12	0.493292	5.61536e-08
Os01g0367400	4.88	5.29	4.72	3.09	0.378457	0.980634	0.000113611	0.00987456	0.292776	0.974204	5.11294e-05	0.00337282
Os01g0367450	0.57	0.85	0.79	0.41	0.603176	0.777272	0.234879	0.385854	0.534198	0.67676	0.172677	0.249182
Os01g0367700	31.98	67.53	30.53	36.93	1.03595e-87	0.466264	8.5766e-64	7.09893e-05	5.94582e-89	0.31066	7.46966e-65	1.63527e-05
Os01g0367900	24.15	5.95	37.89	34.29	1.40193e-145	1.19775e-37	3.29042e-276	0.00401728	4.67434e-147	3.74322e-39	6.04678e-278	0.00125753
Os01g0368000	0.6	0.62	0.59	0.72	0.957236	0.977795	0.770973	0.731515	0.926558	0.96998	0.725686	0.632778
Os01g0368900	0	0.13	0	0	0.569879		0.533175		0.48117		0.45514
Os01g0369000	91.64	108.32	91.83	103.23	8.17552e-15	0.902848	0.0232115	5.46528e-07	1.83489e-15	0.83976	0.0137275	9.73998e-08
Os01g0369200	0.03	0.05	0.05	0.12	0.662742	0.688237	0.435779	0.529283	0.596758	0.570792	0.353508	0.380736
Os01g0369500	0	0	0.07	0		0.61893		0.585544		0.463844		0.438332
Os01g0369600	2.04	3.26	2.57	1.07	0.00266689	0.254865	1.21327e-10	5.85089e-06	0.00129212	0.137725	3.6924e-11	1.16912e-06
Os01g0369700	37.34	24.06	41.13	40.22	2.93109e-07	0.330186	7.63298e-10	0.795925	9.8429e-08	0.193572	2.42468e-10	0.70492
Os01g0369900	6.49	14.63	6.22	5.92	9.2582e-29	0.741279	5.90274e-35	0.691436	1.32936e-29	0.633088	8.44936e-36	0.583194
Os01g0369950	0	0.3	0.65	0	0.170935	0.0174786	0.148797	0.0130562	0.115762	0.0057863	0.103577	0.0046145
Os01g0370000	1.75	11.27	1.79	4.91	1.01322e-37	0.959601	1.11387e-13	7.98745e-08	1.1866e-38	0.923006	2.96186e-14	1.31403e-08
Os01g0370200	0.1	0	0.21	0.09	0.60563	0.691447	0.624424	0.666084	0.519192	0.570792	0.546968	0.532622
Os01g0370900	0	0.13	0.01	0	0.570417	0.972942	0.53377	0.952896	0.48117	0.963166	0.45514	0.936304
Os01g0371200	0.09	0	0.46	0.49	0.606287	0.20192	0.0352149	0.963137	0.519192	0.102554	0.0213938	0.951118
Os01g0371300	0	0.16	0	0	0.570754		0.534037		0.48117		0.45514
Os01g0371400	0	0.77	0	0	0.090483		0.0761103		0.0567808		0.0494106
Os01g0371500	13.39	30.61	12.92	12.74	8.30434e-17	0.843997	4.80914e-19	0.924345	1.72412e-17	0.76729	1.04995e-19	0.881008
Os01g0372100	1.22	0.59	1.92	0.89	0.196131	0.351002	0.52396	0.0965579	0.136339	0.208604	0.43639	0.045385
Os01g0372350	4.08	10.58	5.79	5.44	8.62639e-17	0.0230829	2.97537e-10	0.707576	1.79213e-17	0.00793676	9.24354e-11	0.604222
Os01g0372400	0.11	0	0.24	0	0.603877	0.690982		0.333546	0.519192	0.570792		0.205206
Os01g0372450	0	0	0	0
Os01g0372500	0	0	0.05	0		0.614622		0.58186		0.463844		0.438332
Os01g0372700	54.5	36.46	65.61	70.61	1.37058e-24	2.55118e-07	1.33718e-74	0.048978	2.19032e-25	3.69852e-08	1.01408e-75	0.02039
Os01g0373400	2.76	2.91	2.03	2.47	0.804708	0.205654	0.414877	0.46082	0.755932	0.105296	0.33402	0.318546
Os01g0373700	1.62	0.68	3.32	2.17	0.196771	0.136414	0.0510853	0.345679	0.136908	0.063859	0.0320446	0.218322
Os01g0373800	4.56	4.11	6.47	3.17	0.785785	0.361018	0.524887	0.0445792	0.735158	0.215982	0.43742	0.0183359
Os01g0374000	0	0	0	0.9			0.00566117	0.0105245			0.00305974	0.00362164
Os01g0374100	0	0	0	0
Os01g0374200	0.81	0.36	0.94	0.59	0.0331292	0.698976	0.244903	0.203512	0.0190409	0.586584	0.181067	0.111517
Os01g0374600	0.22	0	0.28	0	0.0582917	0.777389		0.0257771	0.0349882	0.67676		0.00985684
Os01g0374900	25.63	21.87	25.4	31.34	0.0411745	0.942124	2.11946e-07	0.00435061	0.0239668	0.893134	7.7509e-08	0.00136973
Os01g0375000	36.3	19.71	35.9	49.85	8.30766e-36	0.85981	1.03261e-96	1.38292e-16	1.00986e-36	0.786434	6.1639e-98	1.30787e-17
Os01g0375100	11.36	29.59	12.54	16.45	8.35743e-108	0.144023	6.82947e-51	1.62728e-07	3.88176e-109	0.0680506	7.25462e-52	2.7521e-08
Os01g0375200	53.77	16.2	67.77	58.55	3.9108e-86	3.52951e-08	2.30788e-105	0.000292364	2.28742e-87	4.64476e-09	1.25872e-106	7.36542e-05
Os01g0375500	1.22	0	2.85	1.74	0.000690882	0.0348218	2.11464e-05	0.192636	0.000311862	0.0127307	8.9511e-06	0.104626
Os01g0376200	0	0.25	0	0.23	0.577757		0.947375	0.687708	0.48117		0.931178	0.565724
Os01g0376600	3.12	1	1.55	3.45	0.0621039	0.282151	0.0339949	0.186835	0.0376534	0.15861	0.0205846	0.100662
Os01g0376700	7.52	8.1	6.2	7.01	0.587437	0.200777	0.246097	0.450854	0.498918	0.101797	0.181991	0.31013
Os01g0377000	0.87	0.73	0	0.22	0.667805	6.20205e-06	0.00994497	0.0963406	0.602868	1.05674e-06	0.00555878	0.0452642
Os01g0377250	1.69	1.64	1.5	0.96	0.945586	0.880144	0.342082	0.470969	0.91296	0.812498	0.26312	0.32752
Os01g0377500	32	49.41	28.43	28.33	7.8493e-22	0.0542183	2.97808e-34	0.947765	1.36065e-22	0.021237	4.3196e-35	0.925212
Os01g0377700	17.45	12.3	21.31	18.52	5.29575e-05	0.0210844	1.55472e-06	0.0900034	2.12378e-05	0.00715056	6.01828e-07	0.0413668
Os01g0378100	0.02	0	0.05	0.02	0.591127	0.687588	0.610764	0.662849	0.519192	0.570792	0.546968	0.532622
Os01g0379101	2.13	1.11	2.96	2.74	0.224852	0.523775	0.0782174	0.789342	0.158572	0.363656	0.0509916	0.696188
Os01g0379400	2.98	2.01	3.03	2.96	0.0192303	0.881322	0.0798697	0.778721	0.0105766	0.813902	0.0521264	0.684786
Os01g0382000	0.11	0	0	0	0.596716	0.667243			0.519192	0.537512
Os01g0382200	0	0.32	0	0	0.0244701		0.019223		0.0136606		0.0112444
Os01g0382400	0.13	0.13	0.14	0.12	0.980728	0.964309	0.944915	0.936067	0.971488	0.944774	0.931178	0.904586
Os01g0382450	0.35	0.12	0.37	0.11	0.495559	0.957422	0.944286	0.445669	0.399216	0.919536	0.931178	0.300442
Os01g0382700	0.13	0.75	0.07	0.06	0.0192888	0.778047	0.00381616	0.940208	0.010612	0.681242	0.0020211	0.904586
Os01g0382900	0.1	0.1	0.21	0	0.982221	0.556424	0.287818	0.096305	0.964364	0.394946	0.217122	0.0449742
Os01g0383100	5.09	4.96	8.1	8.05	0.845004	1.0501e-05	1.28937e-06	0.954882	0.803766	1.84815e-06	4.96826e-07	0.934284
Os01g0383700	85.58	25.49	71.81	32.3	0	1.71955e-16	3.55113e-12	4.05767e-210	0	1.21615e-17	1.00778e-12	4.3569e-212
Os01g0383900	1.26	1.34	0.87	1.93	0.975449	0.192075	0.0760158	0.000905285	0.950272	0.0967894	0.049262	0.000248674
Os01g0384300	4.48	4.12	8.03	3.93	0.580804	1.07812e-07	0.749939	6.99317e-11	0.479392	1.50073e-08	0.703992	9.07604e-12
Os01g0384375	0	0.05	0.03	0.01	0.171608	0.369635	0.400389	0.666164	0.115762	0.22338	0.32024	0.532622
Os01g0384450	0	0.15	0.62	0	0.576425	0.11497	0.538662	0.0964982	0.48117	0.0518068	0.45514	0.0449742
Os01g0384800	502.67	468.27	952.02	140.48	0.00130922	1.74096e-267	0	0	0.000608526	5.6794e-270	0	0
Os01g0384901	0.01	0	0	0	0.596625	0.667135			0.519192	0.537512
Os01g0385000	2.36	1.35	1.27	2.25	0.254402	0.266363	0.244892	0.255387	0.181935	0.147275	0.181067	0.146251
Os01g0385400	1.53	3.14	2.88	2.54	0.00224667	0.000652012	0.620536	0.397228	0.00107556	0.000153676	0.561808	0.259102
Os01g0386500	0	0.33	0.13	0	0.00642848	0.207987	0.00477539	0.180282	0.00328654	0.107576	0.0025589	0.0960676
Os01g0386600	3.04	3.17	5.23	0.96	0.979919	0.598899	0.399504	0.169055	0.95843	0.438028	0.32024	0.0882424
Os01g0386700	45.2	66.31	48.23	34.1	1.61384e-15	0.348448	2.43341e-40	8.37508e-10	3.52998e-16	0.206768	3.12232e-41	1.18174e-10
Os01g0387133	4	4.18	2.16	2.3	0.93612	0.209627	0.140179	0.93988	0.902516	0.109101	0.0967726	0.914878
Os01g0387566	0	0.55	0	0	0.170868		0.148741		0.115762		0.103577
Os01g0387865	0	0.02	0.02	0	0.571024	0.607869	0.534305	0.576041	0.48117	0.463844	0.45514	0.438332
Os01g0388000	2.06	1.35	3.78	3.19	0.241404	0.0312807	0.00336618	0.564562	0.171815	0.0112422	0.00177339	0.41254
Os01g0388101	0.74	0	1.18	2.11	0.350991	0.731018	0.0352244	0.594268	0.26453	0.61977	0.0213938	0.45818
Os01g0388200	8.6	11.12	14.3	16.53	0.0449853	1.65292e-05	9.87606e-05	0.218809	0.0263924	2.98942e-06	4.42418e-05	0.121353
Os01g0388500	65.65	89.53	62.14	64.98	3.74693e-08	0.509383	4.70155e-09	0.624166	1.17994e-08	0.351852	1.55782e-09	0.491254
Os01g0389200	3.81	0.81	5.32	0.41	3.97117e-06	0.192065	0.296967	4.37367e-13	1.4437e-06	0.096803	0.225242	4.92466e-14
Os01g0389700	20.21	0.58	11.48	2.91	4.02716e-54	3.25537e-06	6.70873e-05	1.61478e-13	3.54324e-55	5.35978e-07	2.95666e-05	1.78072e-14
Os01g0390300	11.13	12.4	11.52	22.25	0.218521	0.844458	4.24649e-11	5.07065e-14	0.153723	0.767874	1.26588e-11	5.41024e-15
Os01g0390400	10.46	13.3	12.06	11.26	0.000764008	0.139163	0.0333692	0.69357	0.000346442	0.0653366	0.0201586	0.565112
Os01g0390600	3.79	2.91	4.24	2.72	0.0497249	0.478227	0.668499	0.000800366	0.0294964	0.319988	0.6119	0.000217376
Os01g0390900	12.47	10.86	18.14	20.84	0.208508	0.0160603	3.0916e-13	0.00503451	0.146091	0.0052345	8.39124e-14	0.00160485
Os01g0391100	5.91	9.94	8.43	9.38	0.587701	0.105906	0.105126	0.742708	0.49924	0.046793	0.0702384	0.64555
Os01g0391500	14.57	13.44	15.23	16.78	0.302826	0.665742	0.00136644	0.237616	0.221378	0.526834	0.00068553	0.133951
Os01g0391600	0.53	0.55	0.64	0.24	0.942965	0.695168	0.0688199	0.0368728	0.909804	0.57976	0.0442486	0.0148095
Os01g0391800	0.85	1.02	1.24	1.05	0.631796	0.346529	0.943003	0.674239	0.563024	0.20529	0.922424	0.5441
Os01g0392100	6	4.45	8.94	10.32	0.227404	0.0674996	1.47312e-05	0.52843	0.160636	0.0275534	6.14182e-06	0.378538
Os01g0392600	9.56	46.83	12.6	11.06	2.23968e-210	9.1255e-05	1.25907e-210	0.000496411	4.97838e-212	1.84987e-05	3.14014e-212	0.000129605
Os01g0392800	10.99	4.88	13.45	9.86	1.42564e-21	0.00690073	5.574e-16	1.21222e-05	2.49446e-22	0.0020229	1.34919e-16	2.51958e-06
Os01g0393000	10.83	14.58	9.2	15.99	0.0174066	0.262059	0.553618	8.95485e-06	0.0095135	0.142742	0.47488	1.82602e-06
Os01g0444100	0	0	0	0
Os01g0495701	72.55	42.09	36.61	169.47	1.51339e-37	5.85917e-53	0	0	1.77739e-38	1.24049e-54	0	0
Os01g0495900	11.19	14.48	10.53	15.42	0.000576111	0.589339	0.406322	3.28034e-07	0.000257264	0.427268	0.326292	5.72338e-08
Os01g0496900	17.38	13.19	16.5	18.75	1.03858e-05	0.522906	4.79592e-09	0.0539857	3.9108e-06	0.362848	1.58941e-09	0.0228734
Os01g0498200	72.46	53.58	53.37	30.75	1.11652e-09	2.98978e-09	1.83823e-20	1.50023e-19	3.2019e-10	3.56484e-10	3.81122e-21	1.24418e-20
Os01g0498300	1.22	2.53	5.2	1.27	0.00140183	8.11407e-15	0.00181962	6.81957e-15	0.000654824	6.411e-16	0.000927336	6.96624e-16
Os01g0498802	0	0.15	0	0.07	0.31984		0.617608	0.684381	0.236012		0.557758	0.565724
Os01g0499300	17.23	23.91	17.29	18.47	9.88792e-09	0.973584	3.22371e-06	0.408096	2.99964e-09	0.959736	1.2773e-06	0.267612
Os01g0500100	0	0	1.01	0.6		0.207216	0.361485	0.681583		0.107576	0.28604	0.57218
Os01g0500400	1.07	0.28	1.16	1.11	0.0441946	0.911209	0.0348506	0.934242	0.0258728	0.852382	0.0211382	0.894448
Os01g0500500	13.89	15.38	16.34	15.82	0.121404	0.0143335	0.67123	0.672457	0.079294	0.00460762	0.614554	0.542402
Os01g0500600	7.87	13.24	9.38	12.63	3.31697e-13	0.0544729	0.524939	4.77047e-05	7.97274e-14	0.0213474	0.437498	1.07368e-05
Os01g0500900	5.7	4.94	6.27	6.07	0.342132	0.586687	0.138619	0.845906	0.2569	0.424924	0.095591	0.769206
Os01g0501000	15.84	11.04	18.31	17.4	0.0013522	0.233907	2.26355e-05	0.683982	0.000630836	0.124454	9.6082e-06	0.554014
Os01g0501700	10.42	34.59	7.94	11.17	2.01842e-55	0.0381928	8.51995e-53	0.00520613	1.73503e-56	0.0141326	8.74558e-54	0.00166761
Os01g0501800	0.17	4.67	0.24	0.05	2.46654e-20	0.751672	8.78409e-24	0.278899	4.4876e-21	0.64758	1.64999e-24	0.164572
Os01g0502400	44.99	54.5	40.36	46.96	1.90364e-05	0.0487594	0.000645971	0.00307391	7.32542e-06	0.0187679	0.000312906	0.000935466
Os01g0502700	14.04	0.76	29.86	22.34	4.41181e-34	4.55201e-14	7.78765e-60	0.00189572	5.5605e-35	3.7629e-15	7.1761e-61	0.000553134
Os01g0502800	26	28.97	23.88	20.1	0.262036	0.474296	3.35626e-05	0.104295	0.187864	0.317002	1.44326e-05	0.0497314
Os01g0502900	4.75	5.48	4.05	4.56	0.810202	0.844632	0.718619	0.915684	0.762222	0.768336	0.666974	0.860382
Os01g0503400	4.21	14.53	6.35	11.93	6.9084e-45	0.00120661	0.00391963	1.3593e-13	7.08442e-46	0.000298956	0.00207886	1.49066e-14
Os01g0504100	3.6	3.28	2.91	7.59	0.669735	0.415793	7.64353e-08	7.55085e-09	0.604766	0.26492	2.721e-08	1.1397e-09
Os01g0504500	21.26	20.06	17.84	18.75	0.404604	0.0638061	0.266175	0.987107	0.31597	0.0257564	0.198157	0.983256
Os01g0504950	2.76	1.45	2.97	2.2	4.56608e-09	0.570423	0.000383297	0.00393305	1.35822e-09	0.408362	0.000181278	0.00122812
Os01g0505400	212.02	154.04	233.85	190.36	0.68324	0.744335	0.00296197	0.00497222	0.618366	0.637422	0.00154654	0.00158115
Os01g0505500	1.2	0.36	1.2	1.22	0.00235279	0.997191	0.00165235	0.971776	0.00112886	0.99589	0.00083569	0.963222
Os01g0505600	0	0.41	0.84	1.3	0.090507	0.00917703	0.0510933	0.49032	0.0567808	0.00278658	0.0320446	0.343902
Os01g0505700	11.21	5.16	13.27	22.44	5.98066e-09	0.19869	1.62963e-41	7.4149e-09	1.79229e-09	0.100635	2.04766e-42	1.11846e-09
Os01g0506100	5.26	3.6	6.02	6.55	0.0031601	0.340333	2.73149e-07	0.559965	0.0015442	0.20092	1.00617e-07	0.408314
Os01g0506200	9.12	14.49	10.08	10.05	9.67684e-09	0.393145	2.55219e-06	0.967964	2.93432e-09	0.246514	1.00335e-06	0.957602
Os01g0507000	10.89	30.69	14.22	15.63	4.88874e-39	0.000593547	2.82125e-22	0.863407	5.5907e-40	0.000138541	5.53454e-23	0.789436
Os01g0507300	39.08	27.01	41.13	55.22	3.60382e-10	0.488233	5.68209e-42	3.82964e-09	1.00683e-10	0.329168	7.07254e-43	5.68154e-10
Os01g0507500	53.55	83.99	43.41	63.38	3.18465e-27	7.88135e-05	1.00819e-12	3.58822e-15	4.74496e-28	1.58352e-05	2.79598e-13	3.61564e-16
Os01g0507700	7.86	17.04	18.58	30.43	3.27335e-10	2.51215e-12	1.94258e-11	2.19736e-08	9.12762e-11	2.34136e-13	5.69712e-12	3.45124e-09
Os01g0507900	9.11	6.11	10	12.95	0.0039896	0.579089	5.37546e-10	0.0366478	0.00197442	0.415964	1.69539e-10	0.0147073
Os01g0508000	15.14	3.06	16.63	18	5.9542e-33	0.149684	1.37968e-44	0.901298	7.70004e-34	0.0714238	1.63987e-45	0.84175
Os01g0508100	29.03	1.26	32.79	2.31	1.17106e-33	0.450723	0.311556	8.5388e-35	1.48956e-34	0.297762	0.237718	4.55946e-36
Os01g0508300	5.37	2.55	5.92	4.1	1.94866e-05	0.824162	0.0444548	0.0199682	7.50708e-06	0.741676	0.027566	0.00742506
Os01g0508500	39.58	0.4	29.31	1.84	1.24076e-83	0.00263716	0.0140282	5.58367e-50	7.50002e-85	0.000702778	0.00802156	2.27034e-51
Os01g0509400	0.61	0.11	2.72	1.06	0.121147	0.00100777	0.0100606	0.0182447	0.079034	0.000246106	0.00562702	0.00669888
Os01g0509700	0.17	0.14	0.11	0.16	0.84345	0.697548	0.901589	0.738767	0.801112	0.582928	0.869162	0.640814
Os01g0509900	1.38	0.5	2.23	2.06	0.00128794	0.047059	2.20366e-07	0.754783	0.000598036	0.0180198	8.06314e-08	0.65843
Os01g0510100	111.11	84.68	72.72	60.32	8.72369e-18	3.95497e-37	9.01673e-21	2.50276e-06	1.73999e-18	1.25278e-38	1.84844e-21	4.7823e-07
Os01g0510200	16.91	29.67	19.77	68.69	3.52174e-05	0.43094	4.63109e-20	8.35497e-34	1.38991e-05	0.276764	9.73846e-21	4.61486e-35
Os01g0510500	16.45	22.45	17.45	19.02	8.57865e-07	0.525121	0.00700065	0.289478	2.96846e-07	0.36495	0.00383378	0.172261
Os01g0510600	2.36	4.32	1.74	2.57	0.00364763	0.355983	0.00942245	0.189223	0.00179707	0.211994	0.00524198	0.102138
Os01g0510701	5.92	3.47	5.78	5.3	0.104573	0.964188	0.221364	0.804008	0.0666286	0.928802	0.161899	0.713634
Os01g0510800	28.91	31.72	30.16	30.12	0.08856	0.55935	0.336743	0.968093	0.0553772	0.397534	0.258726	0.957948
Os01g0510901	0.02	0.08	0.12	0.17	0.145814	0.0420191	0.14908	0.562477	0.0966306	0.0157952	0.103441	0.410454
Os01g0511000	66.29	57.63	138.58	30.98	0.0014802	4.39157e-104	4.39125e-35	2.55251e-306	0.00069394	4.2549e-106	6.26272e-36	0
Os01g0511100	11.91	22.15	10.77	12.9	2.06955e-09	0.569696	5.94917e-08	0.232321	6.02834e-10	0.406968	2.10104e-08	0.130427
Os01g0511200	35.09	16.24	32.27	45.52	4.46251e-31	0.245255	3.16666e-63	2.54146e-10	6.02266e-32	0.131732	2.7777e-64	3.44346e-11
Os01g0511300	31.52	26.14	38.84	44.09	0.00272349	0.000436011	7.19284e-22	0.0270079	0.00132135	9.9039e-05	1.42592e-22	0.0104285
Os01g0511600	0.5	1.07	0.76	0.9	0.038706	0.223075	0.274456	0.697285	0.02244	0.117512	0.205106	0.589296
Os01g0511700	4.45	6.43	4.02	3.23	0.0221355	0.674406	2.23829e-05	0.335619	0.0122648	0.535208	9.49804e-06	0.209966
Os01g0511800	0.49	0.16	1.2	0.73	0.00886474	0.000946676	4.70982e-05	0.0508673	0.0046303	0.000229674	2.0485e-05	0.0213832
Os01g0512100	37.86	34.4	35.04	35.9	0.0845835	0.232215	0.489856	0.752897	0.052697	0.12335	0.402922	0.656372
Os01g0512200	8	10.6	11.82	11.01	8.94279e-05	4.02621e-08	0.611324	0.372653	3.6644e-05	5.32862e-09	0.550358	0.238638
Os01g0512400	1.43	0.56	1.73	2.72	0.233081	0.785335	0.00880335	0.439225	0.165264	0.694258	0.0048808	0.293364
Os01g0512700	0.13	0	0.42	1	0.592918	0.487932	0.0104101	0.345324	0.519192	0.330652	0.00585086	0.217942
Os01g0513100	96.18	54.59	62.28	57.32	4.44805e-23	3.92712e-14	0.538331	0.273322	7.40506e-24	3.2284e-15	0.460584	0.158399
Os01g0513200	5.57	3.99	5.21	4.67	0.000295066	0.575451	0.12068	0.319458	0.000127592	0.4126	0.0821192	0.194221
Os01g0513400	39.97	62.44	30.98	30.79	9.21845e-30	3.0762e-07	1.31291e-66	0.925481	1.29276e-30	4.4998e-08	1.10339e-67	0.87663
Os01g0513500	3.92	3.42	5.05	6.25	0.504098	0.182629	7.7774e-05	0.207041	0.407416	0.0911058	3.45444e-05	0.113811
Os01g0513700	32.85	24.42	43.29	47.42	0.00113703	0.00105793	1.20273e-16	0.339224	0.000524944	0.000259288	2.84412e-17	0.212692
Os01g0513800	37.73	32.38	36.59	51.18	0.0120499	0.697299	9.69523e-18	5.79053e-10	0.00641272	0.582288	2.20388e-18	8.06414e-11
Os01g0513850	0	0.12	0	0	0.574826		0.537369		0.48117		0.45514
Os01g0513900	6.36	0.18	10.89	9.31	5.62557e-92	2.43461e-15	9.37971e-143	0.0201305	3.07762e-93	1.8688e-16	3.6721e-144	0.0074906
Os01g0513950	0	0	0	0
Os01g0514000	120.06	142.72	103.03	136.99	6.90506e-05	0.00164313	0.258458	6.85516e-10	2.79918e-05	0.000418742	0.191768	9.58878e-11
Os01g0514300	15.88	9.24	18.34	15.38	2.27782e-24	0.00433445	7.27515e-22	0.000261345	3.66588e-25	0.00121108	1.44295e-22	6.54522e-05
Os01g0514450	0.57	0	0.51	0.54	0.0312112	0.929135	0.0350841	0.962288	0.0178267	0.875728	0.0213938	0.951118
Os01g0514600	4.99	0.33	9.26	6.88	1.07147e-39	6.22512e-11	1.128e-59	0.000964123	1.20684e-40	6.40708e-12	1.04461e-60	0.000266204
Os01g0514700	7.92	2.77	5.72	5.64	1.97628e-22	0.00101238	1.47355e-09	0.926785	3.35958e-23	0.000247298	4.74808e-10	0.88429
Os01g0515300	0.39	0.28	0.02	0.17	0.396612	3.48937e-05	0.295568	0.0302452	0.3084	6.61584e-06	0.22389	0.0118453
Os01g0516600	60.59	28.51	82.09	78.4	2.66494e-14	0.000226066	1.5307e-20	0.028046	6.1111e-15	4.87988e-05	3.16758e-21	0.0108827
Os01g0516625	0.58	0.17	1.23	0.85	0.0687271	0.0598013	0.00335905	0.368423	0.0419928	0.0237262	0.00176953	0.235502
Os01g0516700	3.84	1.6	2.58	1.66	1.22805e-10	0.00273442	0.849409	0.00695841	3.33392e-11	0.00073057	0.81072	0.00229778
Os01g0516900	0.02	0	0.02	0	0.598863	0.967402		0.583008	0.519192	0.944774		0.438332
Os01g0518400	0.14	0.21	0.03	0.05	0.602973	0.271367	0.118609	0.808636	0.534198	0.151007	0.0806168	0.723452
Os01g0518500	25.96	38.95	25.04	28.27	1.54334e-16	0.657999	4.42565e-12	0.0798457	3.237e-17	0.518818	1.26003e-12	0.035985
Os01g0518651	0.14	0.3	0.37	0.38	0.256404	0.145265	0.629348	0.970114	0.183545	0.068761	0.570364	0.960354
Os01g0518800	5.77	4.59	7.94	6.64	0.256529	0.0880524	0.0432766	0.340394	0.183652	0.0375718	0.02678	0.213974
Os01g0519050	0.1	0.21	1.63	0.06	0.40266	1.30473e-10	0.194554	3.82731e-12	0.31345	1.37819e-11	0.138511	4.56e-13
Os01g0519100	3.62	2.64	4.87	4.18	0.168318	0.174287	0.0273604	0.492151	0.113236	0.0859894	0.016332	0.345472
Os01g0519400	9.64	13.19	10.85	13.33	0.000548486	0.323451	0.927076	0.0335481	0.000244382	0.188769	0.89933	0.0133595
Os01g0519700	21.84	25.19	23.38	29.92	0.264104	0.672158	0.118399	0.0389454	0.189496	0.532942	0.0804114	0.01576
Os01g0520600	1.22	3.19	2.09	2.35	4.027e-13	0.000805951	0.00804754	0.500256	9.70744e-14	0.000193088	0.00443852	0.352452
Os01g0520800	0.26	0.18	0.28	0.57	0.776244	0.959573	0.203439	0.461694	0.723476	0.919536	0.145544	0.319418
Os01g0521200	4.99	4.09	3.76	3.32	0.177467	0.0803169	0.189426	0.524778	0.120568	0.033692	0.134524	0.37511
Os01g0521400	21.41	26.19	16.28	17.11	0.00231827	0.000409201	9.88171e-11	0.647698	0.0011116	9.24688e-05	2.996e-11	0.513994
Os01g0521500	21.14	33.65	21.88	22.81	1.41248e-20	0.67093	7.75872e-16	0.594268	2.5483e-21	0.531618	1.88997e-16	0.458008
Os01g0521600	4.56	3.92	5.24	6.11	0.225115	0.292125	1.67997e-05	0.185623	0.15878	0.165475	7.04668e-06	0.0998534
Os01g0522100	0.57	0.08	0.35	0.15	0.0728756	0.625942	0.745477	0.503464	0.0447234	0.46281	0.6954	0.355394
Os01g0522400	6.94	2.51	3.61	4.01	1.01454e-14	2.35124e-07	0.00258953	0.579103	2.28542e-15	3.39792e-08	0.00134435	0.443164
Os01g0523000	12.38	4.84	11.67	11.92	1.08685e-06	0.783511	3.23156e-06	0.942494	3.79326e-07	0.692288	1.28136e-06	0.91803
Os01g0523250	0.09	0.02	0	0.02	0.319297	0.15583	0.946775	0.686577	0.237084	0.0748902	0.931178	0.565724
Os01g0523401	0.54	0	0	0	0.595173	0.665787			0.519192	0.537512
Os01g0524100	0.16	0.84	0.04	0.19	0.000281844	0.404003	0.00118551	0.190074	0.00012166	0.25522	0.000591918	0.102965
Os01g0524251	0.42	1.69	0	0	0.000457713	0.029355	2.91157e-09		0.000202328	0.0104343	9.5326e-10
Os01g0524500	9.5	41.41	3.78	5.52	1.98373e-80	7.79999e-10	1.10327e-119	0.0469209	1.24057e-81	8.79388e-11	5.1773e-121	0.0194186
Os01g0524700	3.86	7.03	3.46	5	6.43009e-12	0.44068	3.28473e-05	0.000427477	1.63942e-12	0.289776	1.41045e-05	0.00011067
Os01g0525100	1.85	0.48	2.24	2.97	0.0169923	0.693272	0.000126239	0.519193	0.00926676	0.577636	5.70072e-05	0.370364
Os01g0525350	0.91	0	1.1	1.3	0.00887224	0.784987	0.000891627	0.81907	0.00462774	0.694258	0.000437606	0.736722
Os01g0525500	0.27	0	0.39	1.04	0.195624	0.75287	0.000892402	0.168758	0.13478	0.64758	0.000437606	0.0877934
Os01g0525700	10.92	1.49	14.57	18.39	3.99425e-08	0.264402	4.70873e-16	0.323631	1.26035e-08	0.145613	1.13712e-16	0.197395
Os01g0525701	27.39	4.78	20.56	61.16	1.78287e-07	0.371073	4.07519e-22	3.17985e-08	5.90426e-08	0.228946	8.02788e-23	5.04052e-09
Os01g0525800	22.63	9.28	24.38	30.12	7.02602e-07	0.700807	8.51846e-13	0.198922	2.41582e-07	0.588578	2.35234e-13	0.108508
Os01g0526100	14.28	12.67	14.3	13.7	0.22073	0.99279	0.448591	0.696234	0.155438	0.989972	0.364976	0.588296
Os01g0526200	18.53	12.65	21.63	24.82	1.38438e-06	0.0539697	3.05288e-21	0.0627553	4.86934e-07	0.0211044	6.17328e-22	0.0273134
Os01g0527400	23.66	30.66	23.67	33.12	6.39523e-08	0.999822	0.101316	1.02705e-12	2.0502e-08	0.999724	0.0675562	1.17929e-13
Os01g0527600	4.42	12.53	4.63	7.08	1.77412e-53	0.697896	1.44688e-21	1.68359e-07	1.57624e-54	0.58454	2.89632e-22	2.85276e-08
Os01g0527700	38.25	18.76	37.39	39.57	4.49437e-32	0.754283	1.42759e-36	0.384539	5.91356e-33	0.650346	1.97183e-37	0.247986
Os01g0528000	0.8	0.36	0.24	1.08	0.336494	0.254899	0.122954	0.0870829	0.252008	0.137752	0.083711	0.0397072
Os01g0528300	0.49	0	0.61	0.69	0.0312384	0.777571	0.00565842	0.89109	0.0178267	0.684782	0.00305974	0.828424
Os01g0528800	59.28	77.17	45.89	78.29	9.88884e-10	5.4649e-07	0.770045	3.31209e-32	2.82932e-10	8.22748e-08	0.724484	1.8871e-33
Os01g0530100	0.42	0.11	1.25	0.6	0.318955	0.120766	0.134885	0.255436	0.237084	0.0552418	0.0928344	0.146155
Os01g0530300	7.61	10.37	5.69	8.59	0.160824	0.329469	0.368986	0.120842	0.107602	0.193002	0.29315	0.0589852
Os01g0530316	24.27	20.77	18.91	25.1	0.865921	0.929231	0.747582	0.829872	0.826334	0.875728	0.701412	0.750398
Os01g0530366	119.96	56.54	125.65	125.4	4.18417e-14	0.665737	7.67796e-16	0.878534	9.65598e-15	0.526852	1.86979e-16	0.81151
Os01g0530400	17.38	15.54	18.34	26.03	0.342978	0.448422	2.08786e-09	0.000328808	0.257592	0.295686	6.7741e-10	8.34822e-05
Os01g0530500	9.3	7.31	7.1	9.09	0.0611748	0.056559	0.0913023	0.0823906	0.0370292	0.0222664	0.0604118	0.037302
Os01g0530650	9	6.93	9.99	5.28	0.23189	0.671582	0.268115	0.00346331	0.164235	0.549136	0.199769	0.00107016
Os01g0531000	9.6	12.02	10.99	12.7	0.0788167	0.39386	0.663895	0.312063	0.0488218	0.247078	0.607098	0.18892
Os01g0531200	9.82	11.04	10.36	10.67	0.109865	0.583607	0.645639	0.744528	0.0709522	0.42018	0.58676	0.647372
Os01g0531400	2.83	1.83	5.79	7.65	0.109757	0.000450046	1.78327e-13	0.121594	0.070875	0.000102477	4.79392e-14	0.0594228
Os01g0531500	88.44	78.34	94.82	136.89	0.00280277	0.269933	1.66474e-47	7.85056e-22	0.00136187	0.149734	1.86889e-48	5.9943e-23
Os01g0532100	0.04	0.04	0	0.07	0.979384	0.662042	0.742733	0.440691	0.971488	0.537512	0.6954	0.30088
Os01g0532200	52.84	51.23	55.61	46.98	0.48651	0.255369	0.0895746	9.72765e-05	0.389376	0.138606	0.0591834	2.28504e-05
Os01g0532300	24.83	5.55	6.16	3.62	4.26705e-45	9.97856e-40	0.0185768	0.00394528	4.35454e-46	2.91668e-41	0.010781	0.00123283
Os01g0532600	0	0	0.05	0		0.625849		0.59166		0.463844		0.438332
Os01g0532700	1.33	0.94	1.19	0.97	0.191028	0.720015	0.942442	0.515873	0.130992	0.607858	0.92169	0.367314
Os01g0532800	10.24	1.86	12.88	13.61	8.11227e-20	0.100927	4.09343e-31	0.718251	1.50124e-20	0.044287	6.35246e-32	0.618178
Os01g0533000	76.23	76.2	79.95	84.05	0.984485	0.234761	0.00216883	0.190064	0.963778	0.12507	0.00111527	0.102831
Os01g0533100	2.9	7.83	7.93	4.43	1.73974e-13	2.63505e-13	2.58338e-06	3.19889e-06	4.1332e-14	2.29172e-14	1.01604e-06	6.18056e-07
Os01g0533400	0.19	0.19	0.05	0.04	0.965387	0.173504	0.0714787	0.928148	0.936594	0.0853088	0.0460942	0.880892
Os01g0533450	0.17	0	0	0	0.601556	0.671184			0.519192	0.537512
Os01g0533500	11.22	12.84	10.86	12.41	0.134868	0.786615	0.7012	0.185367	0.0887594	0.697468	0.646734	0.099662
Os01g0533800	0.37	1.22	0.86	0.25	0.00733181	0.13575	0.000777619	0.0308881	0.00378266	0.0634422	0.00037961	0.0121439
Os01g0533900	4.27	4.75	4.57	10.34	0.393478	0.636284	8.81002e-16	2.91978e-16	0.30578	0.494742	2.15126e-16	2.80746e-17
Os01g0534700	1.24	2.29	1.97	2.9	0.000172496	0.0132555	0.0907197	0.00941815	7.26908e-05	0.00421484	0.0599906	0.0031984
Os01g0534800	22.2	36.37	24.55	18.91	8.45435e-24	0.123791	6.69593e-39	1.0345e-05	1.37942e-24	0.0570534	8.85086e-40	2.12718e-06
Os01g0534900	237.42	44.04	146.49	66.8	0	3.33451e-195	4.74025e-45	1.53933e-284	0	1.63168e-197	5.58912e-46	1.24584e-286
Os01g0535001	0.26	0	0.13	0	0.106629	0.654813		0.32959	0.068671	0.51575		0.205206
Os01g0535100	0.35	1.46	0.13	0.22	0.0306318	0.584957	0.00786005	0.808986	0.0173921	0.422736	0.0043315	0.723452
Os01g0535400	9.43	15.63	9.67	12.68	1.09481e-18	0.784833	0.00010294	1.86434e-05	2.10666e-19	0.693712	4.61818e-05	3.96458e-06
Os01g0535650	0	0	0	0
Os01g0535900	17.42	19.23	13.98	14.69	0.0387331	0.196331	0.00129034	0.690145	0.0224596	0.0992992	0.000646166	0.560118
Os01g0536000	20.61	30.95	18.16	23.4	2.33276e-12	0.115333	5.17711e-07	0.00021364	5.83228e-13	0.0522636	1.94237e-07	5.28986e-05
Os01g0536400	21.43	13.42	18.38	20.21	6.66127e-09	0.0824767	5.27154e-07	0.332603	2.00068e-09	0.0348052	1.97849e-07	0.203918
Os01g0536950	0.36	0	0	0	0.195747	0.263932			0.13478	0.144459
Os01g0537250	84.63	104.89	38.48	141.18	4.9234e-08	1.08064e-56	7.38116e-19	3.43895e-201	1.5648e-08	2.08696e-58	1.62142e-19	3.85888e-203
Os01g0538000	85.85	71.46	89.42	109.59	4.56499e-07	0.513223	1.48455e-32	5.46364e-08	1.55008e-07	0.35489	2.23172e-33	8.828e-09
Os01g0539400	76.89	58.2	81.29	70.18	1.64272e-09	0.262761	0.000139503	0.000603587	4.75452e-10	0.143244	6.33492e-05	0.000160098
Os01g0539900	7.11	4.21	6.73	6.56	8.71281e-08	0.654974	7.95191e-06	0.839369	2.82584e-08	0.514488	3.24308e-06	0.76134
Os01g0540000	0.32	1	0	0.31	0.445515	0.676003	0.400537	0.693388	0.351688	0.537512	0.32024	0.565724
Os01g0540800	14.15	15.5	20.78	15.24	0.113373	9.34383e-15	0.764384	1.24659e-10	0.0733568	7.40398e-16	0.718932	1.64843e-11
Os01g0541000	88.9	63.35	79.69	77.7	3.66581e-16	0.0149149	2.84982e-06	0.620003	7.80788e-17	0.0048242	1.12457e-06	0.487598
Os01g0541600	20.05	17.76	13.27	13.39	0.143553	1.35888e-06	0.000806533	0.954929	0.095018	2.14954e-07	0.000394122	0.93436
Os01g0541800	9.47	1.66	8.68	3.65	6.29387e-21	0.615967	0.00131858	5.77444e-08	1.12255e-21	0.474082	0.00066087	9.3544e-09
Os01g0541900	22.48	13.4	19.76	13.3	1.5067e-18	0.0390698	0.927978	1.747e-10	2.91672e-19	0.0145017	0.902702	2.33662e-11
Os01g0542000	5.34	6.86	8.72	8.97	0.218538	0.00955564	0.115008	0.918411	0.15375	0.0029243	0.077252	0.866172
Os01g0542100	0.02	0.03	0.1	0.01	0.663892	0.121388	0.618079	0.0986575	0.596758	0.0556172	0.557758	0.0465532
Os01g0542700	23.01	7.99	22.86	21.9	2.06096e-16	0.971537	7.16697e-15	0.728502	4.34592e-17	0.943932	1.81379e-15	0.62935
Os01g0543000	6.07	2.47	10.06	12.69	6.49508e-17	1.20863e-10	2.16242e-78	0.000643027	1.34246e-17	1.27393e-11	1.56329e-79	0.000171264
Os01g0543100	184.13	8.44	242.42	66.15	0	1.47164e-31	1.18898e-203	0	0	5.47294e-33	3.1019e-205	0
Os01g0543600	0.45	4.13	0.06	0.12	1.87019e-29	0.00161602	5.72599e-44	0.692893	2.6413e-30	0.0004112	6.89794e-45	0.564114
Os01g0543800	0	2.75	0.1	0.14	1.87166e-16	0.616221	1.4426e-13	0.593832	3.93804e-17	0.463844	3.86012e-14	0.459682
Os01g0544200	0.28	1.6	0.14	0.15	2.73466e-06	0.625721	1.72149e-08	0.902559	9.8129e-07	0.46281	5.8944e-09	0.844092
Os01g0544325	0	0	0	0
Os01g0544450	9.16	0.37	15.68	14.98	1.4302e-90	6.41271e-16	1.70365e-161	0.557069	7.9524e-92	4.73412e-17	5.72488e-163	0.40561
Os01g0544700	40.67	33.89	47.37	50.41	0.000182346	0.00896844	6.18599e-16	0.362285	7.71076e-05	0.00271066	1.49955e-16	0.230714
Os01g0545100	0.69	0	1.34	1.84	0.0581119	0.384422	0.000257207	0.612294	0.0349882	0.239176	0.000119678	0.479936
Os01g0545500	0.91	0.81	1.86	1.13	0.658036	0.00519168	0.263418	0.0325408	0.589486	0.00148143	0.195906	0.0129206
Os01g0545550	0	0.05	0	0.04	0.575853		0.946491	0.685397	0.48117		0.931178	0.565724
Os01g0545900	1.45	1.19	1.71	2.17	0.482839	0.60105	0.00740975	0.357412	0.386294	0.439974	0.00407022	0.227
Os01g0546000	2.59	0.68	3.26	2	1.0695e-06	0.330485	0.000243459	0.0226989	3.72952e-07	0.193769	0.000112833	0.00854144
Os01g0546100	18.99	2.58	9.58	2.29	6.84707e-48	5.02384e-11	0.66102	4.03736e-17	6.66262e-49	5.14774e-12	0.602972	3.72974e-18
Os01g0546400	8.41	3.01	13.65	19.9	1.21071e-09	8.6903e-05	1.46082e-46	0.000135497	3.48046e-10	1.75739e-05	1.67592e-47	3.251e-05
Os01g0546500	6.38	4.85	8.65	10.06	0.111349	0.0569988	2.05698e-07	0.337513	0.0719508	0.022473	7.5143e-08	0.211314
Os01g0546700	6.33	5.68	10.23	9.28	0.438118	1.18093e-05	6.77428e-06	0.417028	0.34534	2.0965e-06	2.74946e-06	0.274706
Os01g0546800	18.1	8.66	21.48	7.01	1.37927e-15	0.0479473	0.0897136	3.3546e-34	3.00682e-16	0.0184006	0.059287	1.82479e-35
Os01g0546900	10.6	5.57	8.34	7.36	7.0505e-07	0.0830197	0.0642341	0.443783	2.42494e-07	0.0350804	0.040868	0.297024
Os01g0547000	33.34	17.82	29.56	24.12	8.64181e-80	0.000178351	3.56543e-17	5.07817e-10	5.44736e-81	3.78182e-05	8.26274e-18	7.0295e-11
Os01g0547133	4.09	1.53	9.74	8.55	1.24229e-06	1.56885e-11	3.16236e-26	0.310847	4.35554e-07	1.54612e-12	5.54786e-27	0.187904
Os01g0547200	3.43	6.57	4.93	5.19	1.00973e-15	0.000108253	0.00161532	0.645974	2.18414e-16	2.21634e-05	0.000815318	0.512022
Os01g0547500	3.54	2.23	3.76	3.76	8.57651e-05	0.630022	0.00350852	0.797769	3.50834e-05	0.487962	0.00185184	0.706836
Os01g0548000	0.31	9.21	0	0.14	8.60961e-39	0.090483	1.56697e-44	0.44253	9.88012e-40	0.0388244	1.86608e-45	0.30088
Os01g0548600	9.66	15.76	9.48	5.52	0.000587699	0.947369	1.21093e-11	0.00518615	0.000262614	0.902216	3.5144e-12	0.00166071
Os01g0548750	0.94	1.56	1.41	0.36	0.287687	0.483397	0.00693308	0.0234432	0.209452	0.324788	0.00379314	0.00887068
Os01g0549000	1.55	0.32	7.64	6.78	0.0107693	2.09664e-09	1.13323e-15	0.639287	0.00568654	2.4575e-10	2.77534e-16	0.505876
Os01g0549100	0	0.28	0.19	0	0.320893	0.62338	0.289278	0.589377	0.236012	0.463844	0.217122	0.438332
Os01g0549200	16.87	20.13	18.35	20.71	0.00064972	0.191328	0.825533	0.176468	0.000291708	0.0963692	0.784978	0.092738
Os01g0549300	0.08	0	0.02	0	0.350205	0.431934		0.955813	0.26453	0.278656		0.936304
Os01g0549400	105.85	143.11	106.9	113.88	3.78491e-40	0.0595579	1.66758e-22	0.289485	4.22038e-41	0.0236102	3.24672e-23	0.172283
Os01g0549500	12.84	21.52	11.21	11.48	1.34267e-15	0.168334	1.88361e-22	0.926256	2.92392e-16	0.082322	3.67474e-23	0.883666
Os01g0549600	0.11	0.3	0.39	0.1	0.145851	0.111033	0.118678	0.0876043	0.0966306	0.0494892	0.0806168	0.0399986
Os01g0549700	67.97	49.22	67.79	79.37	8.59011e-09	3.0619e-06	8.88031e-23	0.391245	2.59738e-09	5.02726e-07	1.71003e-23	0.254152
Os01g0550000	81.58	92.77	81.79	96.04	0.0927954	0.910836	0.000995918	1.82349e-07	0.0584874	0.851766	0.000491864	3.10158e-08
Os01g0550100	54.85	40.63	60.63	60.06	6.45275e-13	0.021181	2.18775e-22	0.838241	1.57133e-13	0.00719578	4.27528e-23	0.760128
Os01g0550200	10.83	7.72	11.28	11.22	0.00926596	0.824343	0.00305402	0.982372	0.00484694	0.742242	0.00160052	0.976068
Os01g0550250	4.27	11.15	9.56	14.97	0.278384	0.320858	0.710548	0.793306	0.201432	0.186094	0.656918	0.701014
Os01g0550300	436.98	708.99	502.17	523.78	9.07942e-282	7.60845e-20	5.20056e-126	0.0121719	1.4067e-283	4.52476e-21	2.30734e-127	0.00425798
Os01g0550600	1.71	2.3	2.89	1.29	0.138011	0.0055847	0.00318933	1.90582e-05	0.0910518	0.00160797	0.00167342	4.05708e-06
Os01g0550800	19.99	5.14	29.85	0.76	2.99066e-43	1.73043e-09	4.28633e-18	2.45211e-165	3.1631e-44	2.01358e-10	9.62396e-19	3.36036e-167
Os01g0550850	0.34	0.14	0.49	0	0.318784	0.767146	0.533565	0.0501631	0.237084	0.66509	0.45514	0.0210548
Os01g0551000	3.17	7.5	7.39	4.87	1.02904e-07	5.10077e-07	0.00328954	0.00806918	3.34878e-08	7.646e-08	0.00172902	0.00270074
Os01g0551100	9.85	39.34	10.67	16.37	1.12841e-69	0.60581	1.15307e-37	3.46998e-05	7.95522e-71	0.463992	1.562e-38	7.6688e-06
Os01g0551400	14.69	4.45	17.12	19.21	3.30338e-10	0.396377	5.95693e-17	0.518694	9.21246e-11	0.249032	1.39144e-17	0.369824
Os01g0551800	2.52	0.84	2.65	4.52	0.000274366	0.878507	1.91966e-11	0.0119502	0.000118305	0.810242	5.62802e-12	0.00417274
Os01g0551900	22.24	35.58	26.09	30.29	1.25092e-22	0.00426214	0.000196704	0.0121714	2.11198e-23	0.00118977	9.05384e-05	0.00425742
Os01g0552000	2.61	5.59	3.53	3.68	2.40138e-10	0.0590576	0.000158892	0.811981	6.6396e-11	0.023383	7.24564e-05	0.722858
Os01g0552050	0.41	2.18	2.7	1.34	2.17966e-11	4.26298e-15	0.0114976	0.000165098	5.7084e-12	3.31676e-16	0.0064968	4.0118e-05
Os01g0552100	12.66	10.27	14.87	15.85	0.884628	0.663054	0.52394	0.960617	0.846768	0.524058	0.43639	0.947422
Os01g0552300	2.76	10.38	2.85	4.08	3.34498e-19	0.923041	2.04102e-12	0.10535	6.3122e-20	0.867636	5.72998e-13	0.0503194
Os01g0552500	7.52	5.87	6.84	9.8	0.0751976	0.597674	2.41789e-05	0.00481654	0.0464228	0.435436	1.02831e-05	0.00152807
Os01g0552850	6.81	6.07	6.42	6.09	0.411586	0.724825	0.984239	0.743797	0.322256	0.613006	0.981494	0.646592
Os01g0553200	6.82	6.32	8.03	8.45	0.733648	0.426394	0.0897988	0.81417	0.676766	0.273204	0.0593492	0.731238
Os01g0553400	4.21	7.25	4.41	6.8	1.5755e-05	0.820673	0.618444	0.00118521	6.02402e-06	0.73792	0.538584	0.00033214
Os01g0553600	10.61	16.94	11.95	10.77	1.5948e-16	0.115273	3.46313e-16	0.159184	3.346e-17	0.0522288	8.32114e-17	0.0816424
Os01g0553901	0.24	0.91	2.18	0.6	8.30434e-07	1.27921e-24	0.059296	5.32974e-14	2.86996e-07	6.24288e-26	0.037553	5.69356e-15
Os01g0554150	0.42	0.74	0.15	0.13	0.571754	0.584983	0.14111	0.936911	0.471106	0.422736	0.0975306	0.904586
Os01g0554400	1.07	0.62	1.5	0.46	0.19615	0.408542	0.598728	0.00356873	0.136294	0.259114	0.517072	0.00110561
Os01g0555100	0.09	0	0.1	0	0.588216	0.961716		0.574119	0.519192	0.944774		0.438332
Os01g0555200	2.18	1.48	3.29	3.99	0.0617893	0.0211472	1.20397e-09	0.25121	0.0374278	0.00717944	3.86244e-10	0.14317
Os01g0555300	43.8	28.09	48.99	56.3	1.98318e-09	0.159733	2.05547e-24	0.0498143	5.77216e-10	0.077157	3.78204e-25	0.020796
Os01g0555600	5.21	2.21	8.07	12.58	0.0125788	0.123188	1.56571e-11	0.0409219	0.00671298	0.0567232	4.56564e-12	0.0166575
Os01g0555800	3.79	1.58	3.13	4.46	0.0145951	0.637278	0.00194607	0.318237	0.0078457	0.495952	0.000995802	0.193335
Os01g0556201	1.8	1.29	1.15	1.23	0.401555	0.296556	0.810635	0.949857	0.31251	0.168574	0.767274	0.927866
Os01g0556400	86.61	130.55	74.79	82.36	3.1945e-47	3.1928e-05	6.97868e-60	0.00998965	3.1413e-48	6.01502e-06	6.42378e-61	0.00341696
Os01g0556650	0	0.18	0	0	0.0903112		0.0759643		0.0567808		0.0494106
Os01g0556700	0	0.45	0.23	0	0.3203	0.618176	0.288785	0.585015	0.236012	0.463844	0.217122	0.438332
Os01g0556800	0.36	0.27	0.42	0.25	0.628558	0.787738	0.882594	0.378701	0.559784	0.699646	0.847578	0.243244
Os01g0557100	3.43	2.8	5.31	4.04	0.447998	0.057754	0.123001	0.229728	0.355298	0.0228028	0.0838318	0.128653
Os01g0557200	0.51	0.32	0.44	0.19	0.615101	0.907671	0.661106	0.503326	0.545942	0.846052	0.603506	0.355394
Os01g0557400	3.93	10.72	2.49	3.53	2.8036e-17	0.0202163	1.2806e-20	0.0930429	5.6896e-18	0.00681726	2.6429e-21	0.0430098
Os01g0557500	7.27	8.63	7.22	11.71	0.114908	0.967932	0.000646844	3.43133e-07	0.0744336	0.939166	0.00031335	5.99456e-08
Os01g0557550	0.61	3.64	0.81	1.73	1.02442e-07	0.663246	0.00600332	0.0783125	3.3334e-08	0.524058	0.003262	0.0351198
Os01g0558100	0.43	0.62	0.46	0.49	0.603154	0.946881	0.712755	0.962854	0.534198	0.900516	0.65952	0.951118
Os01g0558200	17.55	24.79	20.28	18.61	2.57633e-11	0.0196783	1.18504e-08	0.175223	6.76604e-12	0.0066185	4.01986e-09	0.0919534
Os01g0558300	43.94	26.74	46.33	47.64	8.27134e-15	0.498261	1.18317e-20	0.733046	1.85722e-15	0.339976	2.43794e-21	0.634386
Os01g0558500	13.14	20.35	13.64	18.54	1.19475e-17	0.264168	0.0142468	1.3855e-05	2.3937e-18	0.144278	0.0081648	2.90386e-06
Os01g0558600	334.45	310.06	278.99	249.89	0.00268449	5.94162e-12	1.85866e-16	9.4265e-05	0.00130119	5.69856e-13	4.42388e-17	2.20822e-05
Os01g0558700	2.63	3.23	2.17	1.77	0.61452	0.721326	0.140186	0.705603	0.546018	0.609388	0.0967726	0.600444
Os01g0558800	4.41	5.39	4.61	5.9	0.213335	0.842529	0.55556	0.131018	0.1497	0.765296	0.476728	0.0649916
Os01g0558850	7.45	8.84	9.77	8.65	0.10324	0.0092483	0.834746	0.262128	0.0657212	0.00281908	0.79467	0.150863
Os01g0558900	93.77	68.67	78.78	89.14	1.48879e-06	0.0135845	9.23916e-05	0.114496	5.24748e-07	0.00433716	4.12856e-05	0.0553782
Os01g0559000	23.98	17.52	21.98	27.69	4.27172e-06	0.00981573	5.53568e-05	0.0437015	1.5575e-06	0.00301446	2.42042e-05	0.0179538
Os01g0559100	39.01	25.32	45.67	54.11	1.13043e-16	0.00142523	1.52423e-58	0.000157882	2.35896e-17	0.000358748	1.44055e-59	3.82678e-05
Os01g0559200	10.63	9.04	11.25	14.02	0.208611	0.710562	5.75136e-05	0.0648767	0.14617	0.598162	2.52114e-05	0.028379
Os01g0559300	15.11	12.43	11.13	12.44	0.188151	0.06051	0.992464	0.587892	0.12882	0.0240824	0.991292	0.451786
Os01g0559500	4.34	4.29	4.3	4.56	0.978787	0.988855	0.687662	0.758172	0.955212	0.98521	0.631788	0.662022
Os01g0559525	0.4	0.08	0.27	0.14	0.00593599	0.431682	0.436361	0.44425	0.00301388	0.281944	0.353508	0.297494
Os01g0559550	1.5	0.99	0.73	1.17	0.501245	0.325164	0.813976	0.587289	0.404794	0.189992	0.770944	0.433408
Os01g0559600	79.99	197.23	72.49	134.79	2.13498e-251	0.0181541	2.80566e-71	1.58519e-80	3.82486e-253	0.00604368	2.2235e-72	4.28334e-82
Os01g0559750	631.08	464.09	709.92	526.58	1.99715e-32	4.05426e-06	1.00911e-05	6.30642e-35	2.60792e-33	6.74652e-07	4.1513e-06	3.3532e-36
Os01g0559825	0	0.6	0	0	0.582607		0.543795		0.48117		0.45514
Os01g0559900	203.49	87.99	252.66	273.97	2.87451e-58	5.29912e-07	4.63401e-123	0.0945403	2.3727e-59	7.96752e-08	2.1016e-124	0.0438148
Os01g0560000	73.06	53.72	80.53	83.53	7.59566e-10	0.0204195	7.47092e-24	0.435897	2.15658e-10	0.00689776	1.39965e-24	0.290748
Os01g0560200	47.68	48.53	42.98	46.03	0.844523	0.204428	0.460125	0.449585	0.803224	0.104375	0.375342	0.30904
Os01g0561500	1.41	1.18	1.39	0.85	0.419437	0.964638	0.2194	0.052324	0.328876	0.935058	0.160326	0.0220816
Os01g0561600	0.36	1.73	0.62	0.38	1.04697e-06	0.310043	9.35057e-07	0.325971	3.64642e-07	0.177556	3.56864e-07	0.199032
Os01g0561800	0.26	0	0.14	0.06	0.106827	0.655193	0.612875	0.663302	0.068671	0.51575	0.546968	0.532622
Os01g0562400	2.22	0.67	3.23	3.11	2.08384e-06	0.0530769	9.73046e-12	0.854403	7.42432e-07	0.020712	2.8122e-12	0.779412
Os01g0562600	0.58	0.6	0.51	0.94	0.9574	0.864515	0.309648	0.226615	0.926558	0.791612	0.23612	0.126471
Os01g0563000	48.98	22.38	52.33	72.11	2.93749e-26	0.715473	1.94201e-116	1.12266e-30	4.48196e-27	0.60323	9.43186e-118	6.64986e-32
Os01g0563500	28.75	28.31	30.51	25.44	0.856545	0.596978	0.231678	0.0417845	0.816022	0.434676	0.169989	0.0170719
Os01g0563700	0.32	0.18	0.25	0.36	0.141735	0.562788	0.0645857	0.364194	0.0937296	0.400418	0.0413884	0.232282
Os01g0564300	1.37	0.38	1.13	1.65	0.00099589	0.637172	5.13252e-05	0.273135	0.000457438	0.495952	2.23976e-05	0.158282
Os01g0564400	3.62	2.58	3.46	2.75	0.0062068	0.768321	0.67311	0.0911976	0.00316332	0.664956	0.616364	0.0420186
Os01g0564532	0.16	0	0.54	0.42	0.195596	0.0615486	0.00566564	0.598096	0.13478	0.024556	0.00305974	0.465066
Os01g0564600	0.17	0	0	0.08	0.349346	0.431432	0.621166	0.688652	0.26453	0.278656	0.546968	0.565724
Os01g0565600	89.69	36.07	87.01	76.71	1.13709e-48	0.867307	1.59656e-34	0.0455631	1.09288e-49	0.795272	2.30422e-35	0.0187773
Os01g0565800	0.43	1.12	0.23	0.41	0.345206	0.775303	0.305717	0.807705	0.26482	0.681242	0.232902	0.723452
Os01g0565900	49.34	24.34	51.61	56.59	1.62932e-19	0.0504274	6.36913e-13	6.2511e-05	3.0422e-20	0.0194922	1.7492e-13	1.42768e-05
Os01g0566000	0.05	0	0	0.05	0.589301	0.661351	0.608823	0.67785	0.519192	0.537512	0.546968	0.565724
Os01g0566100	40.02	76.26	33.92	28.02	7.0811e-104	9.77326e-06	6.48461e-212	7.0443e-05	3.39936e-105	1.71305e-06	1.60025e-213	1.62201e-05
Os01g0566200	0.37	0	0	0.59	0.195974	0.264121	0.0642296	0.096679	0.13478	0.144459	0.0409094	0.0452642
Os01g0566500	0.36	0.04	0.51	0.3	0.0248648	0.579515	0.0495656	0.378663	0.013923	0.41644	0.030971	0.243244
Os01g0566701	0.95	0	0.99	1.8	0.591864	0.963507	0.362447	0.808345	0.519192	0.944774	0.28604	0.723452
Os01g0566800	1.7	0.55	2.58	1.11	0.00198565	0.150527	0.0978659	0.00280792	0.000944734	0.0719144	0.0650566	0.000847364
Os01g0566900	737.06	1250.1	561.34	999.23	0	6.68516e-81	9.65748e-101	0	0	8.87604e-83	5.53658e-102	0
Os01g0567200	0.06	0.07	0.27	0.06	0.97981	0.319994	0.944192	0.279067	0.971488	0.186094	0.931178	0.164572
Os01g0567400	2.82	2.95	3.37	1.2	0.962292	0.786531	0.182973	0.140417	0.93308	0.696906	0.129654	0.0703736
Os01g0568800	0	0	0.15	0		0.208395		0.180676		0.107576		0.0960676
Os01g0569200	0.09	0.2	0.05	0.04	0.520643	0.778308	0.24219	0.940523	0.422532	0.681242	0.178608	0.904586
Os01g0569800	0.26	0.45	0.57	0.33	0.146153	0.0485801	0.436332	0.187104	0.0969566	0.018672	0.353284	0.100831
Os01g0570500	156.44	248.7	161.44	184.27	3.18875e-110	0.0694211	4.34599e-56	2.25478e-05	1.44299e-111	0.028485	4.25714e-57	4.8581e-06
Os01g0570700	49.35	49.17	52.29	55.03	0.948493	0.445881	0.0556004	0.504821	0.916302	0.293836	0.0350958	0.357654
Os01g0570800	32.5	62.47	113.29	23.04	2.15761e-65	0	7.7854e-132	0	1.60128e-66	0	3.27532e-133	0
Os01g0571000	29.64	29.12	26.97	32.46	0.291419	0.98915	0.400611	0.0617129	0.212362	0.985568	0.321246	0.026802
Os01g0571100	17.73	23.03	28.88	20.78	0.016542	1.59735e-06	0.343459	0.000766146	0.00895974	2.54136e-07	0.264236	0.000207168
Os01g0571133	0.59	1.6	1.44	0.93	0.000361249	0.00369072	0.032311	0.132563	0.000157338	0.00101388	0.0194791	0.0658178
Os01g0571166	0.16	0.91	0.24	0.1	0.00395119	0.752185	0.000729114	0.50289	0.00195488	0.64758	0.000355046	0.355394
Os01g0571200	48.03	28.59	44.46	48.98	1.34939e-07	0.526417	3.6922e-08	0.430849	4.43246e-08	0.365954	1.28687e-08	0.286686
Os01g0571300	1.53	1.89	1.5	2.32	0.47965	0.96422	0.432331	0.121352	0.383026	0.928802	0.349576	0.059285
Os01g0571500	0.11	0	0	0	0.58939	0.661484			0.519192	0.537512
Os01g0571700	17.95	30.4	18.7	17.66	1.61037e-27	0.625842	7.1154e-30	0.437023	2.378e-28	0.463042	1.13527e-30	0.291612
Os01g0571766	10.5	8.62	7.86	10.72	0.689464	0.662433	0.656357	0.647366	0.624662	0.539688	0.597254	0.513522
Os01g0572100	6.18	5.08	7.7	6.25	0.113855	0.0702105	0.0883411	0.073819	0.073676	0.0288318	0.058351	0.032869
Os01g0572200	0.31	0	0.33	0.25	0.0313277	0.942027	0.0642627	0.711744	0.0178267	0.892274	0.0409094	0.608584
Os01g0572300	4.8	12.51	8.12	13.12	1.46084e-30	8.69331e-08	0.533626	1.36665e-10	2.0021e-31	1.19961e-08	0.45577	1.81292e-11
Os01g0572700	11.62	6.71	19.46	19.63	6.03229e-08	8.42929e-11	1.2465e-35	0.940666	1.93004e-08	8.76642e-12	1.75606e-36	0.915794
Os01g0574400	17.46	15.54	20.18	21.44	0.182555	0.00200451	0.00337491	0.105346	0.124607	0.000520778	0.00177811	0.0503104
Os01g0574451	2.55	3.19	0	3.19	0.403454	5.82958e-12	0.998297	4.62953e-15	0.314296	5.5835e-13	0.998002	4.6873e-16
Os01g0574500	66.37	77.16	72.2	75.82	6.01168e-23	0.196166	6.83155e-08	0.0111975	1.00461e-23	0.099171	2.42522e-08	0.00388642
Os01g0574550	0.15	0	0.08	0	0.19493	0.585063		0.580766	0.13478	0.422736		0.438332
Os01g0574600	10.9	11.15	10.36	15.01	0.881082	0.745018	0.0044117	0.000844875	0.842614	0.638226	0.002352	0.000230772
Os01g0574800	14.04	21.52	24.58	28.83	2.99111e-05	2.40208e-08	0.000569208	0.0963889	1.17324e-05	3.1078e-09	0.000274228	0.04529
Os01g0575000	154.91	129.28	129.62	115.73	1.3049e-12	4.94872e-14	1.85511e-12	5.44827e-10	3.22176e-13	4.09568e-15	5.19526e-13	7.56114e-11
Os01g0575200	38.98	116.58	35.53	49.41	2.61361e-247	0.0841187	1.28408e-176	1.52113e-14	4.76038e-249	0.0356326	3.961e-178	1.58082e-15
Os01g0575500	26.29	26.58	28.69	24.02	0.814928	0.0350135	0.0081713	2.44811e-06	0.767452	0.0128099	0.00451348	4.67078e-07
Os01g0575801	0.26	0.27	0	0	0.985714	0.673516	0.542094		0.971488	0.537512	0.45514
Os01g0576000	10	5.08	5.55	6.42	0.00109345	0.00749138	0.352508	0.621384	0.000503956	0.00221144	0.272678	0.488764
Os01g0576050	5.73	1.57	8.89	8.42	6.3826e-05	0.0623483	3.7606e-09	0.80525	2.5804e-05	0.0249198	1.23852e-09	0.715074
Os01g0577450	1.37	1.05	3	3.02	0.428757	0.000884674	5.26694e-06	0.97677	0.336838	0.000213564	2.11832e-06	0.9694
Os01g0577600	1.81	1.63	3.2	2.86	0.659981	0.00470538	0.00411595	0.59248	0.591294	0.00132455	0.00218568	0.45619
Os01g0578000	10.21	12.29	6.85	9.15	0.112782	0.00140419	0.00434476	0.0397351	0.0729514	0.000352902	0.00231332	0.0161206
Os01g0578500	2.18	3.78	1.56	2.66	0.00848055	0.30726	0.0791283	0.0512266	0.00440796	0.175551	0.0516244	0.0215458
Os01g0578700	2.85	6.49	1.8	5.06	0.000572042	0.315515	0.151432	0.00226166	0.000255314	0.181349	0.105614	0.000668442
Os01g0578800	0	0.11	0	0.05	0.32111		0.61898	0.693717	0.236012		0.557758	0.565724
Os01g0579600	8.47	8.34	5.59	8.21	0.727456	0.267572	0.617542	0.0339508	0.670378	0.148153	0.556382	0.0135374
Os01g0579800	16	4.98	20.87	21.54	2.88638e-10	0.085054	4.66468e-18	0.886905	8.01506e-11	0.0360926	1.04903e-18	0.822846
Os01g0579900	42.65	38.67	29.68	40.59	0.125524	3.40706e-08	0.497869	2.77463e-06	0.0822018	4.4725e-09	0.409954	5.32416e-07
Os01g0580000	5.6	8.37	5.87	7.06	0.00150715	0.969589	0.0722782	0.286187	0.000707174	0.954312	0.0466738	0.169822
Os01g0580100	5.71	6.4	8.27	9.75	0.221831	3.58591e-05	4.51442e-06	0.198698	0.156236	6.8141e-06	1.8084e-06	0.108379
Os01g0580150	0	0.14	0	0.13	0.577803		0.947407	0.687735	0.48117		0.931178	0.565724
Os01g0580200	7.06	6.61	10.86	20.33	0.494959	5.59776e-09	7.17159e-78	1.02204e-30	0.39668	6.82418e-10	5.21754e-79	6.0407e-32
Os01g0580300	5.99	7.65	6.71	6.67	0.0682176	0.525226	0.300265	0.960892	0.0416136	0.36504	0.22795	0.947352
Os01g0580500	0.86	0	1.35	0.44	0.00036441	0.351021	0.019201	0.0202523	0.000158896	0.208604	0.0111881	0.00754116
Os01g0580800	14.74	7.51	13.14	12.92	3.7332e-20	0.14589	6.1468e-13	0.852822	6.8293e-21	0.0692138	1.68693e-13	0.77698
Os01g0581300	0.91	0.55	0.57	0.11	0.196689	0.296634	0.00761852	0.00968092	0.136786	0.168658	0.0041894	0.00330262
Os01g0581400	0.05	0.22	0.03	0.02	0.0549951	0.777642	0.0133516	0.939704	0.0328416	0.681242	0.00760444	0.904586
Os01g0581800	0.04	0.36	0	0	0.0320672	0.672691	0.00477773		0.0183571	0.537512	0.0025589
Os01g0581900	1.51	1.64	2.41	2.1	0.695636	0.0111276	0.174576	0.486686	0.631362	0.00346852	0.123239	0.340804
Os01g0582400	16.61	17.76	16.65	16.89	0.403081	0.981956	0.518521	0.902734	0.313992	0.975838	0.429614	0.84347
Os01g0582600	89.36	99.1	227.56	23.64	0.000230905	0	0	0	9.86834e-05	0	0	0
Os01g0583100	89.99	54.36	88.82	71.15	9.57978e-42	0.778968	1.26922e-11	5.97759e-10	1.03991e-42	0.686368	3.6865e-12	8.33042e-11
Os01g0583200	29.17	17.47	25.79	41.1	6.42108e-11	0.181532	3.76481e-35	8.48246e-13	1.71935e-11	0.0904346	5.35942e-36	9.70698e-14
Os01g0583300	0.6	0.21	1.03	0.49	0.0554009	0.192332	0.141373	0.0656919	0.0330968	0.0969754	0.0977866	0.0287716
Os01g0583600	0.06	0	0	0	0.589079	0.661138			0.519192	0.537512
Os01g0584032	0.2	0.15	1.44	0.31	0.985879	0.00759982	0.745765	0.017843	0.971488	0.00224742	0.6954	0.00652664
Os01g0584100	3.19	2.83	12.76	5.34	0.664827	7.32641e-13	0.00983319	3.01998e-07	0.599738	6.56064e-14	0.00549146	5.24478e-08
Os01g0584250	18.32	10.61	23.7	22.23	5.86711e-20	6.9691e-07	6.41046e-40	0.268674	1.08128e-20	1.06217e-07	8.2947e-41	0.15535
Os01g0584300	36.68	37.4	38.54	42.53	0.87422	0.673647	0.133503	0.336998	0.83521	0.534518	0.0916508	0.210916
Os01g0584800	43.68	32.65	33.12	34.33	0.0180917	0.0440062	0.749614	0.891893	0.00991374	0.0166871	0.703638	0.830982
Os01g0584900	2.57	0.46	0.79	0	1.31706e-05	0.00159552	0.0192198	0.00164595	5.00092e-06	0.000405464	0.0112444	0.000473462
Os01g0585100	53.99	38.47	48.71	39.27	1.78806e-11	0.0678647	0.752545	5.91599e-05	4.66264e-12	0.027729	0.70676	1.34656e-05
Os01g0585200	0.7	0.12	0.75	0.66	0.121209	0.9418	0.13502	0.881137	0.079034	0.892274	0.0928344	0.81471
Os01g0585300	0.62	1.56	0.81	0.36	0.124005	0.777622	0.021991	0.386008	0.0811412	0.67676	0.0129552	0.249182
Os01g0585400	0.62	0.65	2.34	0.89	0.977462	0.0340309	0.710573	0.0875958	0.953238	0.0124027	0.656918	0.0400738
Os01g0585600	112.37	76.77	105.56	93.54	0.309256	3.36529e-11	0.100383	7.89366e-10	0.226448	3.39888e-12	0.0668718	1.11152e-10
Os01g0585650	2.07	1.22	2.32	1.77	0.0121969	0.667754	0.0967599	0.230615	0.00649458	0.545352	0.0642706	0.129246
Os01g0585700	85.54	83.95	90.51	77.47	0.606408	0.133621	0.0153213	1.51688e-06	0.517646	0.0623122	0.0088158	2.83538e-07
Os01g0586600	11.24	10.91	11.56	12.65	0.716682	0.785653	0.0457507	0.303867	0.658714	0.69518	0.0284356	0.183018
Os01g0586800	0.14	0.58	0.45	0	0.278512	0.489676	0.0761603	0.181236	0.201432	0.330652	0.0494106	0.0960676
Os01g0587000	95.66	50.31	115.16	105.46	4.19268e-66	9.16134e-09	3.65472e-93	0.00674682	3.0824e-67	1.13837e-09	2.26074e-94	0.0022216
Os01g0587150	3.1	1.22	3.12	3.22	1.23315e-06	0.970074	2.26852e-07	0.901848	4.32228e-07	0.955612	8.3064e-08	0.842438
Os01g0587300	2.22	1.26	4.09	2.85	0.000887105	1.37409e-06	9.08792e-08	0.00318332	0.000405204	2.17494e-07	3.25248e-08	0.000971942
Os01g0587400	1.22	0.61	1.66	2.04	0.00586353	0.188245	8.5023e-09	0.320097	0.00297456	0.0945218	2.8607e-09	0.194682
Os01g0587500	2.75	2.87	1.98	3.21	0.940542	0.545658	0.786886	0.308721	0.90731	0.383246	0.742704	0.186459
Os01g0587900	0.28	2.3	0.9	0.8	0.0568252	0.489062	0.234868	0.915736	0.0340118	0.330652	0.172677	0.861228
Os01g0588000	2.65	1.89	3.34	2.87	0.279382	0.469864	0.150172	0.623328	0.202432	0.313626	0.104672	0.490514
Os01g0588100	13.58	4.83	18.68	36.82	1.54127e-11	0.00940984	4.70876e-69	3.12784e-15	4.00326e-12	0.00287446	3.8337e-70	3.14166e-16
Os01g0588200	24.59	4.65	30.49	33.63	1.24549e-48	0.00362907	2.76478e-84	0.199343	1.19747e-49	0.000995644	1.86992e-85	0.108776
Os01g0588400	13.92	14.42	7.46	8.93	0.784475	6.30815e-07	2.03754e-05	0.289236	0.733828	9.55668e-08	8.60604e-06	0.172461
Os01g0588500	52.06	97.44	45.44	60	5.80233e-111	0.00028057	5.61414e-74	1.43571e-16	2.6103e-112	6.1397e-05	4.29448e-75	1.36012e-17
Os01g0588550	0	0.1	0	0	0.319051		0.28768		0.236012		0.217122
Os01g0588600	0.34	0	0.37	0	0.107381	0.953012		0.0966922	0.068671	0.909518		0.0449742
Os01g0588700	37.99	25.83	31.67	30.4	3.42817e-12	0.00175385	0.00751044	0.583105	8.63468e-13	0.00044982	0.0041275	0.428948
Os01g0588800	24.23	33.94	25.64	31.43	7.91359e-12	0.429306	0.118289	0.000103334	2.025e-12	0.275532	0.0803252	2.44132e-05
Os01g0588900	105.56	35.01	32.1	26.05	1.12824e-120	8.00855e-132	1.48248e-05	0.00810424	4.67886e-122	6.29628e-134	6.18184e-06	0.00271352
Os01g0589000	14.07	18.74	15.32	18.14	0.00010286	0.400919	0.660817	0.0370702	4.24484e-05	0.252422	0.604088	0.0149032
Os01g0589100	33.22	9.67	47.54	49.5	2.65199e-13	0.00466481	2.50688e-27	0.836412	6.34622e-14	0.00131191	4.27534e-28	0.7582
Os01g0589200	37.13	28.57	29.29	27.95	0.000493987	0.00339636	0.802565	0.643844	0.0002191	0.000926372	0.758898	0.510064
Os01g0589300	41.58	33.61	39.95	34.75	0.421578	0.671858	0.772359	0.605554	0.330722	0.550304	0.727066	0.473306
Os01g0589400	3.77	3.66	3.46	3.39	0.888341	0.726876	0.699984	0.93304	0.850912	0.614954	0.645498	0.892906
Os01g0589500	74.76	101.65	69.92	94	7.26768e-13	0.262746	0.0634913	6.50059e-11	1.7746e-13	0.143227	0.0403746	8.41578e-12
Os01g0589700	27.23	10.98	38.03	40.3	1.59673e-27	2.77284e-07	4.9512e-68	0.447187	2.3568e-28	4.03886e-08	4.0912e-69	0.306858
Os01g0589800	0	2.55	0	1.15	0.3202		0.618034	0.687034	0.236012		0.557758	0.565724
Os01g0589900	2.25	1.26	3.16	2.26	0.000547656	0.0197546	0.000355247	0.0187963	0.000243994	0.0066493	0.000167673	0.0069487
Os01g0590100	0	0.26	0.13	0.12	0.319223	0.609851	0.617002	0.935755	0.236012	0.463844	0.557758	0.904586
Os01g0590200	31.04	20.89	29.92	37.07	6.08951e-11	0.640612	5.19699e-24	0.000149228	1.62935e-11	0.499278	9.6835e-25	3.60114e-05
Os01g0590300	0.25	1.45	0.27	0.12	0.0192877	0.964542	0.00381592	0.665064	0.010612	0.931	0.0020211	0.532622
Os01g0590700	17.97	6.11	16.52	19.24	2.6761e-28	0.116701	1.84252e-38	0.93457	3.87982e-29	0.0530284	2.45968e-39	0.9054
Os01g0590900	16.98	18.39	18.39	18.28	0.369335	0.432974	0.946551	0.940613	0.285266	0.283254	0.92633	0.915682
Os01g0591000	23.43	5.08	34.13	28.96	8.36363e-67	9.17608e-11	8.59782e-98	0.00468659	6.10166e-68	9.56702e-12	5.08426e-99	0.00148412
Os01g0591250	3.27	0.53	2.69	3.85	0.00017404	0.626133	1.95481e-05	0.364249	7.33876e-05	0.48399	8.2412e-06	0.232282
Os01g0591300	61.41	24.11	93.87	91.14	1.77983e-100	1.76011e-40	6.3209e-252	0.442382	8.86314e-102	5.05858e-42	1.28604e-253	0.295972
Os01g0592500	0.15	0	0	0	0.603668	0.672856			0.519192	0.537512
Os01g0592900	4.93	2.4	5.99	5.59	4.20582e-12	0.0605337	5.8672e-17	0.497524	1.06199e-12	0.0240938	1.36991e-17	0.350174
Os01g0593000	18.72	32.6	19.62	22.99	4.77234e-09	0.758799	9.07289e-05	0.211467	1.42242e-09	0.655106	4.05188e-05	0.116708
Os01g0593100	0.45	0.31	1.3	0.58	0.984717	0.111017	0.613346	0.298987	0.964364	0.0494892	0.53185	0.179182
Os01g0593200	19.13	9.74	27.22	54.95	1.32784e-12	6.3392e-06	2.04454e-131	9.61947e-36	3.28106e-13	1.08259e-06	8.63492e-133	5.05896e-37
Os01g0593500	8.83	5.27	13.04	16	0.00069589	0.00262887	6.25742e-19	0.0883875	0.000314538	0.000700226	1.37128e-19	0.04055
Os01g0593600	23.24	13.37	27.1	22.84	8.14174e-12	0.0540392	3.02963e-11	0.0228675	2.085e-12	0.0211404	8.96472e-12	0.00861524
Os01g0593900	0	0.03	0	0	0.580439		0.5422		0.48117		0.45514
Os01g0594300	3.45	0.73	13.78	8.33	1.01304e-12	2.32698e-40	2.56281e-47	4.48229e-09	2.49008e-13	6.71054e-42	2.89476e-48	6.67292e-10
Os01g0594600	2.39	1.76	2.25	1.49	0.0937956	0.791994	0.469455	0.0428171	0.0592174	0.70508	0.384416	0.0175407
Os01g0594650	0.94	0	0	0	0.602599	0.671923			0.519192	0.537512
Os01g0594800	5.83	2.04	2.24	4.13	8.08706e-08	1.81103e-06	0.00116077	0.00767488	2.61484e-08	2.90258e-07	0.000578728	0.00255788
Os01g0595100	18.5	21.21	18.6	20.58	0.0145448	0.956282	0.6152	0.107616	0.0078172	0.915478	0.535416	0.0515544
Os01g0595201	0	0	2.45	1.32		0.0621788	0.207226	0.540287		0.0249494	0.149586	0.39069
Os01g0595300	5.75	4.63	7.17	6.64	0.140563	0.122254	0.00631098	0.606028	0.0928802	0.0561298	0.0034358	0.473852
Os01g0595400	91.75	93.83	84.04	73.59	0.728256	0.142149	1.18053e-06	0.0180582	0.67114	0.0669798	4.53572e-07	0.00661816
Os01g0595600	27.88	20	12.11	10.03	4.41864e-05	1.45479e-19	9.71349e-12	0.172388	1.76148e-05	8.7561e-21	2.8057e-12	0.0902324
Os01g0595725	0.14	0.07	0.23	0.14	0.713533	0.729614	0.744194	0.682369	0.653784	0.61977	0.6954	0.57218
Os01g0596201	0	0.05	0	0	0.572941		0.535667		0.48117		0.45514
Os01g0597400	0	0	0	0
Os01g0597600	18.24	1.56	43.44	7.67	5.78004e-73	2.07846e-46	1.25572e-20	5.1628e-125	3.91958e-74	5.13276e-48	2.59072e-21	9.13932e-127
Os01g0597800	2.45	1.78	2.91	1.89	0.127421	0.460301	0.800986	0.0336801	0.0835202	0.305336	0.757326	0.013424
Os01g0598000	0.27	0	0.48	0.17	0.194194	0.598952	0.361605	0.339512	0.13478	0.438028	0.28604	0.21331
Os01g0598200	6.55	2.35	9.48	4.55	2.81082e-07	0.0199454	0.00300335	2.90223e-06	9.42132e-08	0.0067168	0.00156855	5.58492e-07
Os01g0598400	1.18	0.15	1.11	0.63	5.12154e-06	0.889614	0.00928637	0.118229	1.87857e-06	0.823678	0.00516048	0.0574542
Os01g0598600	12.31	5.47	21.93	30.67	2.83213e-12	1.66548e-14	1.18865e-81	6.23452e-05	7.1071e-13	1.33656e-15	8.26938e-83	1.42369e-05
Os01g0598900	0	0	0	0
Os01g0599550	1.18	0.55	1.19	0.65	0.0060636	0.983953	0.635059	0.034563	0.00308672	0.978432	0.576332	0.0138016
Os01g0600000	110.11	26.66	150.38	159.56	4.68648e-84	5.09794e-10	4.18932e-162	0.331755	2.82352e-85	5.65606e-11	1.40088e-163	0.207228
Os01g0600200	36.16	20.98	40.79	44.2	4.18033e-29	0.0103636	3.21719e-60	0.0872286	5.95526e-30	0.00320402	2.94766e-61	0.0398158
Os01g0600300	47.68	39.07	49.69	56.4	0.000210295	0.276587	4.30858e-16	0.0119139	8.94286e-05	0.154616	1.03908e-16	0.0041566
[truncated: 29,087 more rows]
