# Supplementary material for: OsCIPK9 Interacts with OsSOS3 and Affects Salt-Related Transport to Improve Salt Tolerance
Source: Plants (Basel). 2023 Oct 30;12(21):3723. doi: 10.3390/plants12213723 (PMC10647249; doi:10.3390/plants12213723)
Supplement: Supplementary file 1 [file plants-12-03723-s001.zip › Table S2.xlsx]

## Sheet:  primers
Table S2 The list of primers.
Primer ID	Sequence	Length
OsCIPK09-RTF	TTTCGATGACCCCAACCTAATGAC	86bp
OsCIPK09-RTR	TCGCACCTGAAGAAAACCAATGT
SKC1-RTF	TCTCGTGCCTAGCCATCTTCATCG	108bp
SKC1-RTR	TACGCACTGATAACCTCGACGACG
OsKAT1-RTF	CGCCCTGGACCGAAATATTATGCC	74bp
OsKAT1-RTR	TCGTCGAAACACGGGAAGCAATG
OsNHX1-RTF	GTTCAAGAGTTACAACAAAGCACG	180bp
OsNHX1-RTR	CAGCGGGAATACAAAAGCAG
OsSOS3-RTF	CAGACAGGGTGTTTGATTTGTT	214bp
OsSOS3-RTR	TCATAGAGCTTGAATGCAAACG
OsCIPK9-AD-F	G GAG GCC AGT GAA TTC ATGGCTAGCAAATCAAAGATATAC	1124bp
OsCIPK9-AD-R	C GAG CTC GAT GGA TCC TCACCTCTTCTTTGCTGCTTTTGC
OsSOS3-BD-F	C ATG GAG GCC GAA TTC ATGGGATGCGCGTCGTCG	1123bp
OsSOS3-BD-R	G CAG GTC GAC GGA TCC TCAGTCATGGGCTTCTGAATG
OsCIPK9-nLUC-F	GGTACCCGGGATCC ATGGCTAGCAAATCAAAGATATAC	1122bp
OsCIPK9-nLUC-R	GAGATCTGGTCGAC CCTCTTCTTTGCTGCTTTTGC
OsSOS3-cLUC-F	CCCGGGGCGGTACC ATGGGATGCGCGTCGTCG	1119bp
OsSOS3-cLUC-R	CTCTGCAGGTCGAC TCAGTCATGGGCTTCTGAATG
